# Supplementary material for: Genomic Characterization of Enterococcus hirae From Beef Cattle Feedlots and Associated Environmental Continuum
Source: Front Microbiol. 2022 Jun 27;13:859990. doi: 10.3389/fmicb.2022.859990 (PMC9271880; doi:10.3389/fmicb.2022.859990)
Supplement: Supplementary file 1 [file Data_Sheet_1.xlsx]

## Sheet: Table S1
Human clinical isolates retrieved from public database
Strain	Biosample	Source	SRA	Collection date	Geographical location
FDAARGOS_234	SAMN04875571	Human abscess	SRS1665862	.9/14/2014	USA:DC
708	SAMN15223906	Human	NA	2014	France: Jouy-en-Josas
13344	SAMN15223909	Human blood	NA	2012	France: Caen

## Sheet: Table S2
Resistant phenotypes identified in E. hirae
S.No.	Phenotype	Bovine feces	Catch basin	Bovine Manure	Natural water sources	Urban wastewater	Total
1	DOX+ERTH+NTRO+LNZD+LVFL+TGC	1	0	0	0	0	1
2	AMPI+DOX+ERTH+QUIN+TGC	1	0	0	0	0	1
3	AMPI+DOX+ERTH+NTRO+TGC	1	0	0	0	0	1
4	AMPI+NTRO+LNZD+LVFL+TGC	0	0	0	0	1	1
5	DOX+ERTH+LNZD+QUIN+TGC	1	0	0	0	0	1
6	DOX+ERTH+NTRO+LNZD+TGC	2	0	0	0	0	2
7	AMPI+DOX+ERTH+NTRO	3	0	0	0	0	3
8	AMPI+DOX+ERTH+TGC	2	0	0	0	0	2
9	AMPI+DOX+LNZD+QUIN	1	0	0	0	0	1
10	AMPI+ERTH+NTRO+TGC	1	0	0	0	0	1
11	DOX+ERTH+NTRO+LNZD	4	0	0	0	0	4
12	DOX+ERTH+NTRO+LVFL	0	1	0	0	0	1
13	DOX+ERTH+NTRO+QUIN	1	0	0	0	0	1
14	DOX+ERTH+NTRO+TGC	12	2	0	0	0	14
15	DOX+ERTH+LNZD+QUIN	1	0	0	0	0	1
16	DOX+ERTH+LNZD+TGC	7	1	0	0	0	8
17	DOX+ERTH+QUIN+TGC	1	0	0	0	0	1
18	DOX+ERTH+NTRO+QUIN	3	0	0	0	0	3
19	DOX+ERTH+NTRO+LVFL	0	1	0	0	0	1
20	DOX+NTRO+LNZD+TGC	3	1	0	0	0	4
21	NTRO+LNZD+LVFL+TGC	0	0	0	0	1	1
22	AMPI+DOX+ERTH	4	0	0	0	0	4
23	AMPI+DOX+TGC	1	0	0	0	0	1
24	DOX+ERTH+NTRO	31	0	0	1	0	32
25	DOX+ERTH+LNZD	18	0	0	0	0	18
26	DOX+ERTH+LVFL	3	0	0	0	0	3
27	DOX+ERTH+QUIN	4	1	0	0	1	6
28	DOX+ERTH+TGC	40	2	0	0	1	43
29	DOX+NTRO+LNZD	4	1	0	0	0	5
30	DOX+NTRO+TGC	15	1	0	0	0	16
31	DOX+LNZD+TGC	2	0	0	0	0	2
32	DOX+LNZD+QUIN	1	0	0	0	0	1
33	ERTH+GENT+LNZD	1	0	0	0	0	1
34	ERTH+LNZD+TGC	1	0	0	0	0	1
35	ERTH+NTRO+STREP	0	0	0	0	1	1
36	VNCO+ TEIC	1	0	0	0	0	1
37	VNCO + LNZD	0	0	0	0	1	1
38	AMPI+DOX	1	0	0	0	0	1
39	AMPI+ERTH	1	0	0	0	0	1
40	AMPI+TGC	1	0	0	0	0	1
41	AMPI+QUIN	1	0	0	0	0	1
42	DOX+ERTH	328	18	2	16	0	364
43	DOX+NTRO	30	4	1	4	0	39
44	DOX+LNZD	14	0	0	0	0	14
45	DOX+TGC	25	1	0	4	0	30
46	ERTH+NTRO	14	1	0	0	0	15
47	ERTH+LNZD	4	0	0	0	0	4
48	ERTH+QUIN	5	0	0	0	0	5
49	ERTH+TGC	10	1	0	2	0	13
	NTRO+TGC	4	0	0	0	0	4
50	DOX	208	22	0	12	0	242
	NTRO	24	2	0	0	1	27
	LNZD	1	1	0	0	0	2
	TGC	6	1	0	0	2	9
51	ERTH	183	5	0	3	0	191
52	Susceptible to all antibiotics	172	4	0	5	1	182
	Total	1203	71	3	47	10	1334

## Sheet: Table S3
Assembly Statistics
Assembly stats	Average Value
Min contig length	613
Max contig length	271379
Mean contig length	40316
N50 contig length	110141
Number of contigs	95 (26-235)
Number of contigs >=1kb	87
Number of contigs in N50	13 (04-42)
Number of bases in all contigs	2933987
Number of bases in contigs >=1kb	2927527
GC Content of contigs	0.367

## Sheet: Table S4
Resistant genotypes identified in E. hirae isolates
S.no.	Resistant genotype	No. of isolates	Percentage %
1	aac 6'-Iid	12	4.1958
2	aac 6'-Iid + tet L	47	16.4336
3	aac 6'-Iid + tetM	6	2.0979
4	aac 6'-Iid + ermB	5	1.74825
5	aac 6'-Iid + tet O/32/O	4	1.3986
6	aac 6'-Iid + tetS/M	2	0.699301
7	aac 6'-Iid + tet O	1	0.34965
8	aac 6'-Iid + tet L + ermB	87	30.4196
9	aac 6'-Iid + tetO/32/O +ermB	9	3.14685
10	aac 6'-Iid + tetO + ermB	8	2.7972
11	aac 6'-Iid + tetL + tetO	4	1.3986
12	aac 6'-Iid + tet tetL + tetM	3	1.04895
13	aac 6'-Iid + tetM + ermB	1	0.34965
14	aac 6'-Iid + tetS/M + ermB	1	0.34965
15	aac 6'-Iid + tetL + tetM + ermB	64	22.3776
16	aac 6'-Iid + tetL + tetO + ermB	26	9.09091
17	aac 6'-Iid + tetL + tetS/M + ermB	3	1.04895
18	aac 6'-Iid+ tetL +tetO/32/O +ermB	2	0.699301
19	aac 6'-Iid+ aph3-III + ant 6-la+ ermB	1	0.34965
		286	100

## Sheet: Table S5
Isolates	source	AST profile													AMR genes										Virulence genes											Plasmids
		VANCO	TEIC	AMPi	DOXY	ERTH	NTRO	GENT	LNZD	LVFL	QU0N	STEP	TGC	SUM	aac(6')-Iid	aph(3')-III	ant(6)-Ia	tet(L)	tet(M)	tet(S/M)	tet(O)	tet(o/32/o)	erm(B)	Total	fss3	cpsA	cpsB	bsh	hasC	clpP	lap	bopD	cap8E	clpP	ebpC	rep1	rep2	rep17	repUS12	rep11	rep18	repUS7
ES_N_CB_28APR14_EntR-0042	feedlot catchbasin	0	0	0	0	1	0	0	0	0	0	0	0	1	1	0	0	1	0	0	0	0	1	3	0	1	1	1	1	0	1	1	0	1	0	0	0	0	0	0	0	0
ES_N_SW_14APR14_EntR-0016	natural water sources	0	0	0	1	1	0	0	0	0	0	0	0	2	1	0	0	1	0	0	0	0	1	3	0	1	1	1	1	0	1	1	0	1	0	0	0	0	0	0	0	0
ES_N_SW_28OCT14_Ent-0365	natural water sources	0	0	0	1	1	1	0	0	0	0	0	0	3	1	0	0	1	1	0	0	0	1	4	0	1	1	1	1	0	1	1	0	1	0	0	0	0	0	0	0	0
ES_N_SW_27APR15_Ent-0950	natural water sources	0	0	0	1	1	0	0	0	0	0	0	0	2	1	0	0	1	0	0	0	0	1	3	0	1	1	1	1	0	1	1	0	1	0	0	0	0	0	0	0	0
ES_N_SW_27APR15_Ent-0941	natural water sources	0	0	0	1	0	0	0	0	0	0	0	0	1	1	0	0	1	0	0	0	0	0	2	0	1	1	1	1	0	1	1	0	1	0	0	0	0	0	0	0	0
ES_N_SW_25JUN14_EntR-0122	natural water sources	0	0	0	0	1	1	0	0	0	1	0	0	3	1	0	0	1	0	0	0	0	1	3	0	1	1	1	1	0	1	1	0	1	0	0	0	0	0	0	0	0
ES_N_SW_22JUN15_Ent-1036	natural water sources	0	0	0	1	0	0	0	0	0	0	0	0	1	1	0	0	1	0	0	0	0	0	2	0	1	1	1	1	0	1	1	0	1	0	0	0	0	0	0	0	0
ES_N_ME_01MAY14_EntR-0071	bovine manure urban stockpiles	0	0	0	1	1	0	0	0	0	0	0	0	2	1	0	0	1	0	0	0	0	1	3	0	1	1	1	1	0	1	1	0	1	0	0	0	0	0	0	0	0
ES_N_ME_01MAY14_EntR-0055	bovine manure urbanstockpiles	0	0	0	1	0	0	0	0	0	0	0	0	1	1	0	0	1	0	0	0	0	1	3	0	1	1	1	1	0	1	1	0	1	0	0	0	0	0	0	0	0
ES_N_CB_27MAY14_EntR-0103	feedlot catchbasin	0	0	0	1	1	0	0	0	0	0	0	0	2	1	0	0	1	0	0	0	0	1	3	0	1	1	1	1	0	1	1	0	1	0	0	0	0	0	0	0	0
ES_N_CB_27APR15_EntR-0239	feedlot catchbasin	0	0	0	1	1	0	0	0	0	0	0	0	2	1	0	0	1	0	0	0	0	1	3	0	1	1	1	1	0	1	1	0	1	0	0	0	0	0	0	0	0
ES_N_CB_25JUN14_EntR-0138	feedlot catchbasin	0	0	0	0	1	0	0	0	0	0	0	0	1	1	0	0	1	0	0	0	0	1	3	0	1	1	1	1	0	1	1	0	1	0	0	0	0	0	0	0	0
ES_A_CB_22OCT14_EntR0184	feedlot catchbasin	0	0	0	1	0	0	0	0	0	0	0	0	1	1	0	0	1	0	0	0	0	0	2	0	1	1	1	1	0	1	1	0	1	0	0	0	0	0	0	0	0
ES_A_CB_22OCT14_Ent0188	feedlot catchbasin	0	0	0	1	0	0	0	0	0	0	0	0	1	1	0	0	1	0	0	0	0	0	2	0	1	1	1	1	0	1	1	0	1	0	0	0	0	0	0	0	0
ES_A_CB_19OCT15_EntR-0393	feedlot catchbasin	0	0	0	0	1	0	0	0	0	0	0	0	1	1	0	0	1	0	0	0	0	1	3	0	1	1	1	1	0	1	1	0	1	0	0	0	0	0	0	0	0
ES_A_CB_10JUN15_Ent-1016	feedlot catchbasin	0	0	0	0	0	0	0	0	0	0	0	0	0	1	0	0	0	1	0	0	0	0	2	0	1	1	1	1	0	1	1	0	1	0	0	0	0	0	0	0	0
ES_A_CB_10AUG15_EntR-0317	feedlot catchbasin	0	0	0	1	1	0	0	0	0	0	0	0	2	1	0	0	1	0	0	0	0	1	3	0	1	1	1	1	0	1	1	0	1	0	0	0	0	0	0	0	0
ES-V-FC118-21SEP15-0626K	bovine feces	0	0	0	1	1	1	0	0	0	0	0	0	3	1	0	0	1	0	0	0	0	1	3	0	1	1	1	1	0	1	1	0	1	0	0	0	0	0	0	0	0
ES-V-FC069-21SEP15-0621K	bovine feces	0	0	0	1	1	0	0	0	0	1	0	0	3	1	0	0	1	0	0	0	0	1	3	0	1	1	1	1	0	1	1	0	1	0	0	0	0	0	0	0	0
ES-V-FC030-23SEP14-0187J	bovine feces	0	0	0	1	1	0	0	0	0	0	0	1	3	1	0	0	1	0	0	0	0	1	3	0	1	1	0	1	0	1	1	0	1	0	0	0	0	0	0	0	0
ES-V-CB002-10NOV15-0140I	feedlot catchbasin	0	0	0	0	1	0	0	0	0	0	0	1	2	1	0	0	1	0	0	0	0	1	3	0	1	1	1	1	0	1	1	0	1	0	0	0	0	0	0	0	0
ES-S-FC300-14SEP15-0605K	bovine feces	0	0	0	1	1	0	0	1	0	0	0	1	4	1	0	0	1	0	0	0	0	1	3	0	1	1	1	1	0	1	1	0	1	0	0	0	0	0	0	0	0
ES-S-FC040-14MAR16-0817A	bovine feces	0	0	0	1	0	0	0	0	0	0	0	1	2	1	0	0	1	1	0	0	0	0	3	0	1	1	1	1	0	1	1	0	1	0	0	0	0	0	0	0	0
ES-N-FC147-09JUN14-0095J	bovine feces	0	0	0	1	1	0	0	0	0	0	0	0	2	1	0	0	1	0	1	0	0	1	4	0	1	1	1	1	0	1	1	0	1	0	0	0	0	0	0	0	0
ES-N-FC121-22JUN15-0520B	bovine feces	0	0	0	1	1	1	0	0	0	0	0	1	4	1	0	0	1	0	0	0	0	1	3	0	1	1	1	1	0	1	1	0	1	0	0	0	0	0	0	0	0
ES-N-FC121-22JUN15-0520A	bovine feces	0	0	0	1	1	1	0	0	0	0	0	1	4	1	0	0	1	0	0	0	0	1	3	0	1	1	1	1	0	1	1	0	1	0	0	0	0	0	0	0	0
ES-N-FC088-25AUG14-0156K	bovine feces	0	0	0	1	1	0	0	0	0	0	0	0	2	1	0	0	1	1	0	0	0	1	4	0	1	1	1	1	0	1	1	0	1	0	0	0	0	0	0	0	0
ES-N-FC057-28OCT14-0219J	bovine feces	0	0	0	1	1	1	0	0	0	0	0	1	4	1	0	0	1	0	0	0	0	1	3	0	1	1	1	1	0	1	1	0	1	0	0	0	0	0	0	0	0
ES-N-FC047-28APR14-0019B	bovine feces	0	0	0	1	1	0	0	0	0	0	0	0	2	1	0	0	1	0	1	0	0	1	4	0	1	1	1	1	0	1	1	0	1	0	0	0	0	0	0	0	0
ES-N-FC039-17AUG15-0579I	bovine feces	0	0	0	1	1	0	0	0	0	1	0	1	4	1	0	0	1	0	0	0	0	1	3	0	1	1	1	1	0	1	1	0	1	0	0	0	1	0	0	0	0
ES-A-FC504-23FEB16-0808K	bovine feces	0	0	0	0	1	0	0	0	0	0	0	0	1	1	0	0	1	0	0	0	0	1	3	0	1	1	1	1	0	1	1	0	1	0	0	0	0	0	0	0	0
ES-A-FC405-15DEC15-0729C	bovine feces	0	0	0	1	1	0	0	0	0	0	0	0	2	1	0	0	1	0	0	0	0	1	3	0	1	1	1	1	0	1	1	0	1	0	0	0	0	0	0	0	0
ES-A-FC205-11AUG14-0137K	bovine feces	0	0	0	1	1	1	0	0	0	0	0	0	3	1	0	0	1	0	0	0	0	1	3	0	1	1	0	1	0	1	1	0	1	0	0	0	0	0	0	0	0
ES-A-FC205-11AUG14-0137J	bovine feces	0	0	0	0	1	1	0	0	0	0	0	0	2	1	0	0	1	0	0	0	0	1	3	0	1	1	1	1	0	1	1	0	1	0	0	0	0	0	0	0	0
ES-A-FC201-19APR16-0851I	bovine feces	0	0	0	1	1	1	0	0	0	1	0	0	4	1	0	0	1	0	0	0	0	1	3	0	1	1	1	1	0	1	1	0	1	0	0	0	0	0	0	0	0
ES-A-FC107-20OCT14-0202A	bovine feces	0	0	0	1	1	1	0	0	0	0	0	1	4	1	0	0	1	0	0	0	0	1	3	0	1	1	1	1	0	1	1	0	1	0	0	0	0	0	0	0	0
ES-A-FC105-13APR15-0420I	bovine feces	0	0	1	1	1	0	0	0	0	0	0	1	4	1	0	0	1	0	0	0	0	1	3	0	1	1	1	1	0	1	1	0	1	0	0	0	0	0	0	0	0
ES-A-FC103-11AUG14-0133I	bovine feces	0	0	0	1	1	1	0	0	0	0	0	0	3	1	0	0	1	0	0	0	0	1	3	0	1	1	0	1	0	1	1	0	1	0	0	0	0	0	0	0	0
ES-A-FC101-10FEB15-0347A	bovine feces	0	0	0	1	1	0	0	1	0	0	0	1	4	1	0	0	1	0	0	0	0	1	3	0	1	1	1	1	0	1	1	0	1	0	0	0	0	0	0	0	0
SWEntR-0227	natural water sources													0	1	0	0	1	0	0	0	0	1	3	0	1	1	1	1	0	1	1	0	1	0	0	0	0	0	0	0	0
ES-A-FC608-09DEC14-0290I	bovine feces	0	0	0	1	1	1	0	1	0	0	0	0	4	1	0	0	1	0	0	1	0	1	4	0	1	1	1	1	0	1	1	0	1	0	0	0	0	0	0	0	0
ES-A-FC506-15DEC15-0733K	bovine feces	0	0	0	1	1	0	0	0	0	0	0	0	2	1	0	0	1	0	0	1	0	1	4	0	1	1	1	1	0	1	1	0	1	0	0	1	1	0	0	0	0
ES-A-FC201-08JUN15-0493B	bovine feces	0	0	1	1	1	1	0	0	0	0	0	0	4	1	0	0	1	0	0	1	0	1	4	0	1	1	1	1	0	1	1	0	1	0	0	1	0	0	0	0	0
ES-A-FC103-08JUN15-0490C	bovine feces	0	0	0	1	1	1	0	1	0	0	0	0	4	1	0	0	1	0	0	1	0	1	4	0	1	1	1	1	0	1	1	0	1	0	0	1	0	0	0	0	0
ES_A_SW_29JUL14_Ent0278	natural water sources	0	0	0	1	1	0	0	0	0	0	0	0	2	1	0	0	1	0	0	1	0	1	4	0	1	1	1	0	0	1	1	0	1	0	0	1	0	0	0	0	0
ES_N_ME_01MAY14_EntR0079	bovine manure urban wastewaterockpiles	0	0	0	1	0	0	0	0	0	0	0	0	1	1	0	0	1	0	0	1	0	1	4	0	1	1	1	1	0	1	1	0	1	0	0	0	0	0	0	0	0
ES_N_ME_01MAY14_EntR-0087	bovine manure urban wastewaterockpiles	0	0	0	1	1	0	0	0	0	0	0	0	2	1	0	0	1	0	0	1	0	1	4	0	1	1	1	1	0	1	1	0	1	0	0	1	0	0	0	0	0
ES_N_CB_27APR15_EntR-0232	feedlot catchbasin	0	0	0	1	1	0	0	0	0	0	0	0	2	1	0	0	1	0	0	1	0	1	4	0	1	1	1	1	0	1	1	0	1	0	0	0	0	0	0	0	0
ES_N_CB_27APR15_Ent-0957	feedlot catchbasin	0	0	0	1	0	0	0	0	0	0	0	0	1	1	0	0	1	0	0	1	0	0	3	0	1	1	1	1	0	1	1	0	1	0	0	1	0	0	0	0	0
ES_N_CB_25JUN14_EntR-0149	feedlot catchbasin	0	0	0	1	0	0	0	0	0	0	0	0	1	1	0	0	1	0	0	1	0	1	4	0	1	1	1	1	0	1	1	1	1	0	0	1	0	0	0	0	0
ES_A_SW_22MAY14_Ent0134	natural water sources	0	0	0	0	0	0	0	0	0	0	0	0	0	1	0	0	1	0	0	1	0	0	3	0	1	1	1	1	0	1	1	0	1	0	0	1	0	0	0	0	0
ES_A_CB_13APR15_Ent-0934	feedlot catchbasin	0	0	0	1	0	0	0	0	0	0	0	0	1	1	0	0	1	0	0	1	0	0	3	0	1	1	1	1	0	1	1	0	1	0	0	1	0	0	0	0	0
ES_A_CB_09JUN15_Ent0180	feedlot catchbasin	0	0	0	1	1	0	0	0	0	0	0	0	2	1	0	0	0	0	0	1	0	1	3	0	1	1	1	1	0	1	1	1	1	0	0	0	0	0	0	0	0
ES-V-FC147-26MAY14-0055M	bovine feces	0	0	0	1	1	0	0	0	0	0	0	0	2	1	0	0	0	0	0	1	0	1	3	0	1	1	1	1	0	1	1	0	1	0	0	0	0	0	0	0	0
ES-V-FC010-26MAY14-0042J	bovine feces	0	0	0	1	1	0	0	0	0	0	0	0	2	1	0	0	0	0	0	1	0	1	3	0	1	1	1	1	0	1	1	0	1	0	0	0	0	0	0	0	0
ES-V-CB002-26MAY14-0012I	feedlot catchbasin	0	0	0	1	1	1	0	0	0	0	0	1	4	1	0	0	0	0	0	1	0	1	3	0	1	1	1	1	0	1	1	0	1	0	0	0	0	0	0	0	0
ES-V-CB001-26MAY15-0093A	feedlot catchbasin	0	0	0	0	0	0	0	1	0	0	0	0	1	1	0	0	0	0	0	0	0	0	1	0	1	1	1	1	0	1	1	0	1	0	0	0	0	0	0	0	0
ES-V-CB001-21SEP15-0126A	feedlot catchbasin	0	0	0	0	0	1	0	0	0	0	0	0	1	1	0	0	0	0	0	0	0	0	1	0	1	1	1	1	0	1	1	0	1	0	0	0	1	0	0	0	0
ES-V-CB001-14JUL15-0103D	feedlot catchbasin	0	0	0	1	0	1	0	0	0	0	0	1	3	1	0	0	0	0	0	1	0	0	2	0	1	1	1	1	0	1	1	0	1	0	0	0	0	0	0	0	0
ES-S-FC504-14SEP15-0610A	bovine feces	0	0	0	1	0	0	0	0	0	0	0	0	1	1	0	0	1	0	0	0	0	0	2	0	1	1	0	1	0	1	1	0	1	0	0	0	0	0	0	0	0
ES-S-FC404-14MAR16-0828C	bovine feces	0	0	0	1	0	0	0	0	0	0	0	0	1	1	0	0	1	0	0	0	0	0	2	0	1	1	1	1	0	1	1	0	1	0	0	0	0	0	0	0	0
ES-S-FC300-15SEP14-0176B	bovine feces	0	0	0	1	1	1	0	0	0	0	0	1	4	1	0	0	0	0	0	1	0	1	3	0	1	1	1	1	0	1	1	1	1	0	0	0	0	0	0	0	0
ES-S-FC200-12MAY14-0031K	bovine feces	0	0	0	1	1	0	0	0	0	0	0	0	2	1	0	0	0	0	0	1	0	1	3	0	1	1	1	1	0	1	1	0	1	0	0	0	1	0	0	0	0
ES-S-FC045-12MAY14-0025E	bovine feces	0	0	0	1	0	0	0	0	0	0	0	1	2	1	0	0	1	0	0	0	0	0	2	0	1	1	1	1	0	1	1	1	1	0	0	0	0	0	0	0	0
ES-N-FC131-28APR14-0004H	bovine feces	0	0	0	1	0	0	0	0	0	0	0	0	1	1	0	0	1	0	0	1	0	1	4	0	1	1	1	1	0	1	1	0	1	0	0	0	0	0	0	0	0
ES-N-FC126-28OCT14-0230A	bovine feces	0	0	0	1	1	0	0	1	0	0	0	1	4	1	0	0	0	0	0	0	0	1	2	0	1	1	1	1	0	1	1	1	1	0	0	0	0	0	0	0	0
ES-N-FC126-09JUN14-0090J	bovine feces	0	0	0	1	1	1	0	1	1	0	0	1	6	1	0	0	1	0	0	1	0	1	4	0	1	1	1	1	0	1	1	0	1	0	0	1	0	0	0	0	0
ES-N-FC121-28APR14-0012G	bovine feces	0	0	0	1	0	0	0	0	0	0	0	0	1	1	0	0	1	0	0	1	0	1	4	0	1	1	0	1	0	1	1	0	1	0	0	0	0	0	0	0	0
ES-N-FC088-16FEB16-0780B	bovine feces	0	0	0	1	1	0	0	0	0	0	0	0	2	1	0	0	1	0	0	1	0	1	4	0	1	1	1	1	0	1	1	0	1	0	0	0	0	0	0	0	0
ES-N-FC086-16FEB16-0779J	bovine feces	0	0	0	0	1	0	0	0	0	0	0	1	2	1	0	0	0	0	0	1	0	1	3	0	1	1	1	1	0	1	1	0	1	0	0	0	0	0	0	0	0
ES-N-FC074-25AUG14-0154K	bovine feces	0	0	0	1	1	0	0	0	0	0	0	0	2	1	0	0	1	0	0	1	0	1	4	0	1	1	0	1	0	1	1	0	1	0	0	0	0	0	0	0	0
ES-N-FC074-25AUG14-0154A	bovine feces	0	0	0	1	1	0	0	0	0	0	0	0	2	1	0	0	1	0	0	1	0	1	4	0	1	1	0	1	0	1	1	0	1	0	0	1	0	0	0	0	0
ES-N-FC065-16FEB16-0777B	bovine feces	0	0	0	1	1	1	0	0	0	0	0	0	3	1	0	0	1	0	0	0	0	1	3	0	1	1	1	1	0	1	1	0	1	0	0	0	0	0	0	0	0
ES-N-FC057-09JUN14-0078J	bovine feces	0	0	0	1	1	1	0	0	0	0	0	1	4	1	0	0	1	0	0	1	0	1	4	0	1	1	1	1	0	1	1	0	1	0	0	0	0	0	0	0	0
ES-N-FC047-16FEB16-0775C	bovine feces	0	0	0	1	0	0	0	0	0	0	0	0	1	1	0	0	1	0	0	1	0	0	3	0	1	1	1	1	0	1	1	0	1	0	0	1	0	0	0	0	0
ES-A-FC501-09JUN14-0068M	bovine feces	0	0	0	1	1	0	0	0	0	0	0	0	2	1	0	0	1	0	0	1	0	1	4	0	1	1	1	1	0	1	1	0	1	0	0	1	0	0	0	0	0
ES-A-FC304-15DEC15-0726B	bovine feces	0	0	0	0	1	0	0	0	0	1	0	0	2	1	0	0	1	0	0	1	0	1	4	0	1	1	1	1	0	1	1	1	1	0	0	1	1	0	0	0	0
ES-A-FC303-23FEB16-0801A	bovine feces	0	0	0	1	0	0	0	0	0	0	0	0	1	1	0	0	1	0	0	0	0	0	2	0	1	1	1	1	0	1	1	0	1	0	0	1	0	0	0	0	0
ES-A-FC105-19OCT15-0631J	bovine feces	0	0	0	0	1	0	0	0	0	0	0	0	1	1	0	0	1	0	0	1	0	1	4	0	1	1	1	0	0	1	1	1	1	0	0	1	0	0	0	0	0
ES_N_SW_27APR15_EntR-0230	natural water sources	0	0	0	1	1	0	0	0	0	0	0	0	2	1	0	0	1	0	0	1	0	1	4	0	1	1	1	1	0	1	1	0	1	0	0	0	0	0	0	0	0
ES-N-FC088-26OCT15-0654K	bovine feces	0	0	0	1	1	1	0	0	0	1	0	0	4	1	0	0	1	0	0	0	0	1	3	0	1	1	1	1	0	1	1	0	1	0	0	1	0	0	0	0	0
ES_N_SW_27MAY14_Ent-0165	natural water sources	0	0	0	1	0	1	0	0	0	0	0	0	2	1	0	0	1	0	0	0	0	0	2	0	1	1	1	1	0	1	1	0	1	0	0	0	0	0	0	0	0
ES_N_SW_25JUN14_Ent-0207	natural water sources	0	0	0	1	0	1	0	0	0	0	0	0	2	1	0	0	1	0	0	0	0	0	2	0	1	1	1	1	0	1	1	0	1	0	0	0	0	0	0	0	0
ES_N_SW_24AUG15_Ent-1111	natural water sources	0	0	0	1	0	0	0	0	0	0	0	0	1	1	0	0	1	0	0	0	0	0	2	0	1	1	1	1	0	1	1	0	1	0	0	0	0	0	0	0	0
ES_N_SW_24AUG14_Ent-1114	natural water sources	0	0	0	1	0	0	0	0	0	0	0	0	1	1	0	0	1	0	0	0	0	0	2	0	1	1	1	1	0	1	1	0	1	0	0	0	0	0	0	0	0
ES_N_SW_15SEP14_Ent-0310	natural water sources	0	0	0	1	0	1	0	0	0	0	0	0	2	1	0	0	1	0	0	0	0	0	2	0	1	1	1	1	0	1	1	0	1	0	0	0	0	0	0	0	0
ES_N_ME_01MAY14_Ent0104	bovine manure stockpiles	0	0	0	1	0	1	0	0	0	0	0	0	2	1	0	0	1	0	0	0	0	0	2	0	1	1	1	1	0	1	1	0	1	0	0	0	0	0	0	0	0
ES_N_CB_28APR14_Ent-0067	feedlot catchbasin	0	0	0	1	0	1	0	0	0	0	0	0	2	1	0	0	1	0	0	0	0	0	2	0	1	1	1	1	1	1	1	0	1	0	0	0	0	0	0	0	0
ES_N_CB_27APR15_Ent-0965	feedlot catchbasin	0	0	0	1	0	0	0	0	0	0	0	0	1	1	0	0	1	0	0	0	0	0	2	0	1	1	1	1	0	1	1	0	1	0	0	0	0	0	0	0	0
ES_N_CB_25JUN15_Ent0220	feedlot catchbasin	0	0	0	1	0	0	0	0	0	0	0	0	1	1	0	0	1	0	0	0	0	0	2	0	1	1	1	1	0	1	1	0	1	0	0	0	0	0	0	0	0
ES_N_CB_25JUN14_Ent0228	feedlot catchbasin	0	0	0	1	0	0	0	0	0	0	0	0	1	1	0	0	1	0	0	0	0	0	2	0	1	1	1	1	0	1	1	0	1	0	0	0	0	0	0	0	0
ES_N_CB_05OCT15_Ent-1203	feedlot catchbasin	0	0	0	1	0	0	0	0	0	0	0	1	2	1	0	0	1	0	0	0	0	0	2	0	1	1	1	1	0	1	1	0	1	0	0	0	0	0	0	0	0
ES_A_CB_11AUG14_Ent0284	feedlot catchbasin	0	0	0	1	0	0	0	0	0	0	0	0	1	1	0	0	1	0	0	0	0	0	2	0	1	1	1	1	0	1	1	0	1	0	0	0	0	0	0	0	0
ES-S-CB001-15SEP14-0043B	feedlot catchbasin	0	0	0	1	0	1	0	1	0	0	0	0	3	1	0	0	1	0	0	0	0	0	2	0	1	1	1	1	0	1	1	0	1	0	0	0	0	0	0	0	0
ES-N-FC137-26OCT15-0664C	bovine feces	0	0	0	1	0	0	0	0	0	0	0	0	1	1	0	0	1	0	0	0	0	0	2	0	1	1	1	1	0	1	1	0	1	0	0	0	0	0	0	0	0
ES-N-FC126-28APR14-0007E	bovine feces	0	0	0	1	0	1	0	0	0	0	0	1	3	1	0	0	1	0	0	0	0	0	2	0	1	1	1	1	0	1	1	0	1	0	0	0	0	0	0	0	0
ES-N-FC105-25AUG14-0158B	bovine feces	0	0	0	1	0	1	0	1	0	0	0	1	4	1	0	0	1	0	0	0	0	0	2	0	1	1	1	1	0	1	1	0	1	0	0	0	0	0	0	0	0
ES-A-FC208-09DEC14-0277C	bovine feces	0	0	0	1	1	1	0	1	0	0	0	0	4	1	0	0	1	0	0	0	0	0	2	0	1	1	1	1	0	1	1	0	1	0	0	0	0	0	0	0	0
ES_N_SW_28OCT14_Ent-0340	natural water sources	0	0	0	1	0	1	0	0	0	0	0	0	2	1	0	0	1	0	0	0	0	0	2	0	1	1	1	1	0	1	1	0	1	0	0	0	0	0	0	0	0
ES-V-FC115-26MAY15-0483J	bovine feces	0	0	0	1	0	1	0	0	0	0	0	0	2	1	0	0	0	0	0	0	1	1	3	0	1	1	1	1	0	1	1	0	1	0	0	0	0	0	0	0	0
ES-V-CB001-10NOV15-0139I	feedlot catchbasin	0	0	0	1	0	0	0	0	0	0	0	0	1	1	0	0	0	0	0	1	0	1	3	0	1	1	1	1	0	1	1	0	1	0	0	0	1	0	0	0	0
ES-V-CB001-10NOV15-0139A	feedlot catchbasin	0	0	0	0	0	0	0	0	0	0	0	1	1	1	0	0	0	0	0	0	0	0	1	0	1	1	1	1	0	1	1	0	1	0	0	0	0	0	0	0	0
ES-V-CB002-14JUL14-0028C	feedlot catchbasin	0	0	0	0	0	1	0	0	0	0	0	0	1	1	0	0	1	0	0	0	0	0	2	0	1	1	1	1	0	1	1	0	1	0	0	0	0	0	0	0	0
ES_N-CB_28OCT14_Ent-0348	feedlot catchbasin	0	0	0	0	0	0	0	0	0	0	0	0	0	1	0	0	0	1	0	0	0	0	2	0	1	1	1	1	0	1	1	0	1	0	0	0	0	0	0	0	0
ES_A_CB_22OCT14_Ent0324	feedlot catchbasin	0	0	0	0	1	0	0	0	0	0	0	0	1	1	0	0	0	1	0	0	0	1	3	0	1	1	1	1	0	1	1	0	1	0	0	0	1	0	0	0	0
ES-V-FC089-12NOV14-0246A	bovine feces	0	0	1	1	0	0	0	1	0	1	0	0	4	1	0	0	0	1	0	0	0	0	2	0	1	1	1	1	0	1	1	0	1	0	0	0	0	0	0	0	0
ES-V-CB001-14JUL15-0104D	feedlot catchbasin	0	0	0	1	0	0	0	0	0	0	0	1	2	1	0	0	0	1	0	0	0	0	2	0	1	1	1	1	0	1	1	0	1	0	0	0	0	0	0	0	0
ES-A-FC403-19OCT15-0639I	bovine feces	0	0	0	0	1	0	0	0	0	0	0	0	1	1	0	0	0	1	1	0	0	1	4	0	1	1	1	1	0	1	1	0	1	0	0	0	0	0	0	0	0
ES_N_CB_05OCT15_Ent-1211	feedlot catchbasin	0	0	0	0	0	0	0	0	0	0	0	0	0	1	0	0	0	1	0	0	0	0	2	0	1	1	1	1	0	1	1	0	1	0	0	0	0	0	0	0	0
Simulated_13344	human clinical													0	1	0	0	0	0	0	0	0	0	1	0	1	1	0	1	0	1	1	0	1	0	0	0	0	0	0	0	0
ES-N-FC108-09JUN14-0085A	bovine feces	0	0	0	1	0	1	0	0	0	0	0	1	3	1	0	0	0	0	0	0	1	1	3	0	1	1	1	1	0	1	1	0	1	0	0	0	0	0	0	0	0
ES_N_CB_05OCT15_EntR-0387	feedlot catchbasin	0	0	0	1	1	0	0	0	0	0	0	0	2	1	0	0	0	0	0	0	1	1	3	0	1	1	1	1	0	1	1	0	1	0	0	0	0	0	0	0	0
ES_N_SW_27JUL15_Ent-1076	natural water sources	0	0	0	0	0	0	0	0	0	0	0		0	1	0	0	0	0	0	0	1	1	3	0	1	1	1	1	0	1	1	0	1	0	0	0	0	0	0	0	0
ES_N_CB_29JUL14_Ent-0252	feedlot catchbasin	0	0	0	1	0	0	0	0	0	0	0	0	1	1	0	0	0	0	0	0	1	0	2	0	1	1	1	1	0	1	1	0	1	0	0	0	0	0	0	0	0
ES_A_CB_09JUN15_EntR-0119	feedlot catchbasin	0	0	0	0	1	1	0	0	0	0	0	0	2	1	0	0	0	0	0	0	1	1	3	0	1	1	1	1	0	1	1	0	1	0	0	0	0	0	0	0	0
ES-V-FC099-21SEP15-0624C	bovine feces	0	0	0	0	0	1	0	0	0	0	0	0	1	1	0	0	0	0	0	0	1	1	3	0	1	1	1	1	0	1	1	0	1	0	0	0	0	0	0	0	0
ES-A-FC405-19OCT15-0640C	bovine feces	0	0	0	0	1	1	0	0	0	0	0	0	2	1	0	0	0	0	0	0	1	1	3	0	1	1	1	1	0	1	1	0	1	0	0	0	0	0	0	0	0
ES_N_SW_29JUL14_Ent-0245	natural water sources	0	0	0	0	0	0	0	0	0	0	0	0	0	1	0	0	0	0	0	0	1	1	3	0	1	1	1	1	0	1	1	0	1	0	0	0	0	0	0	0	0
ES-C-ST002-27APR15-0082A	urban wastewater	0	0	0	0	1	1	0	0	0	1	0	1	4	1	0	0	0	0	0	0	0	0	1	0	1	1	1	1	0	1	1	0	1	0	0	0	0	0	0	0	0
ES-C-ST001-15JUN15-0096L	urban wastewater	0	0	0	0	1	1	0	1	1	0	1	0	5	1	1	1	0	0	0	0	0	1	4	0	1	1	1	0	0	1	1	0	1	0	0	0	0	0	0	0	0
Simulated_FDAARGOS_234	human clinical													0	1	0	0	0	0	0	0	0	0	1	0	1	1	1	1	0	1	1	0	1	0	0	0	0	0	0	0	0
ES-N-FC131-22JUN15-0523I	bovine feces	0	0	0	1	1	1	0	0	0	0	0	1	4	1	0	0	1	1	0	0	0	1	4	0	1	1	0	1	0	1	1	0	1	0	0	0	0	1	0	0	0
ES-N-FC124-16FEB16-0787K	bovine feces	0	0	0	1	1	0	0	0	0	0	0	0	2	1	0	0	1	1	0	0	0	1	4	0	1	1	1	1	0	1	1	0	1	0	0	0	0	1	0	0	0
ES-N-FC105-17AUG15-0586C	bovine feces	0	0	0	1	0	0	0	0	0	0	0	0	1	1	0	0	0	1	0	0	0	0	2	0	1	1	1	1	0	1	1	0	1	0	0	0	0	1	0	0	0
ES-N-FC047-17AUG15-0580K	bovine feces	0	0	0	1	1	0	0	0	0	0	0	0	2	1	0	0	1	0	0	0	0	1	3	0	1	1	1	1	0	1	1	0	1	0	0	0	0	0	0	0	0
ES-N-FC134-16FEB16-0790I	bovine feces	0	0	0	1	1	0	0	0	0	0	0	0	2	1	0	0	1	1	0	0	0	1	4	0	1	1	1	1	0	1	1	0	1	0	0	0	0	1	0	0	0
ES-N-FC057-26OCT15-0650B	bovine feces	0	0	0	1	1	0	0	0	0	0	0	0	2	1	0	0	1	1	0	0	0	0	3	0	1	1	0	1	0	1	1	0	1	0	0	0	0	0	0	0	0
ES-N-FC108-28APR14-0011I	bovine feces	0	0	0	1	1	0	0	0	0	0	0	0	2	1	0	0	1	1	0	0	0	1	4	0	1	1	1	1	0	1	1	0	1	0	0	0	0	0	0	0	0
ES-N-FC108-28APR14-0011J	bovine feces	0	0	0	1	0	0	0	0	0	0	0	0	1	1	0	0	1	1	0	0	0	1	4	0	1	1	1	1	0	1	1	0	1	0	0	0	0	0	0	0	0
ES_A_SW_14APR14_Ent0009	natural water sources	0	0	0	0	1	0	0	0	0	0	0	0	1	1	0	0	1	0	0	0	0	1	3	0	1	1	1	1	0	1	1	0	1	0	1	0	0	0	0	0	0
ES_S_N_CB_15SEP14_Ent-0293	feedlot catchbasin	0	0	0	1	0	0	0	0	0	0	0	0	1	1	0	0	1	0	0	0	0	0	2	0	1	1	1	1	0	1	1	0	1	0	0	0	0	0	0	0	0
ES_N_SW_27MAY14_Ent-0157	natural water sources	0	0	0	1	0	0	0	0	0	0	0	0	1	1	0	0	1	0	0	0	0	0	2	0	1	1	1	1	0	1	1	0	1	0	0	0	0	0	0	0	0
ES_N_ME_01MAY14_Ent0088	bovine manure stockpiles	0	0	0	1	0	0	0	0	0	0	0	0	1	1	0	0	1	0	0	0	0	0	2	0	1	1	1	1	0	1	1	0	1	0	0	0	0	0	0	0	0
ES_A_CB_10AUG15_Ent-1096	feedlot catchbasin	0	0	0	1	0	0	0	0	0	0	0	0	1	1	0	0	1	0	0	0	0	0	2	0	1	1	1	1	0	1	1	0	1	0	0	0	0	0	0	0	0
ES-N-FC114-08DEC15-0708A	bovine feces	0	0	0	1	0	0	0	0	0	0	0	0	1	1	0	0	1	0	0	0	0	0	2	0	1	1	1	1	0	1	1	0	1	0	0	0	0	0	0	0	0
ES_S_N_CB_19MAY15_Ent-0990	feedlot catchbasin	0	0	0	1	0	0	0	0	0	0	0	0	1	1	0	0	1	0	0	0	0	0	2	0	1	1	1	1	0	1	1	0	1	0	0	0	0	0	0	0	0
ES-A-FC603-09JUN14-0072L	bovine feces	0	0	0	1	1	0	0	0	0	0	0	0	2	1	0	0	1	1	0	0	0	1	4	0	1	1	1	1	0	1	1	0	1	0	0	0	0	0	0	0	0
ES-S-FC204-12JAN16-0749J	bovine feces	0	0	0	1	1	0	0	0	0	0	0	0	2	1	0	0	1	1	0	0	0	1	4	0	1	1	1	1	0	1	1	1	1	0	0	0	0	0	0	0	0
ES_A_SW_20MAY15_Ent-1008	natural water sources	0	0	0	1	1	0	0	0	0	0	0	0	2	1	0	0	1	0	0	0	0	1	3	0	1	1	1	1	0	1	1	0	1	0	0	0	0	0	0	0	0
ES_A_SW_08SEP15_EntR-0354	natural water sources	0	0	0	1	1	0	0	0	0	0	0	0	2	1	0	0	1	0	0	0	0	1	3	0	1	1	1	1	0	1	1	0	1	0	0	0	0	0	0	0	0
ES-V-FC010-27JAN15-0328A	bovine feces	0	0	0	1	0	1	0	1	0	0	0	1	4	1	0	0	1	0	0	0	0	0	2	0	1	1	1	1	0	1	1	0	1	0	0	0	0	0	0	0	0
ES-N-FC147-25AUG14-0163I	bovine feces	0	0	0	0	1	0	0	0	0	0	0	0	1	1	0	0	1	0	0	0	0	1	3	0	1	1	0	1	0	1	1	0	1	0	0	0	0	0	0	0	0
ES-N-FC114-28APR14-0010H	bovine feces	0	0	0	1	1	0	0	0	0	0	0	0	2	1	0	0	1	0	0	0	0	1	3	0	1	1	1	1	0	1	1	0	1	0	0	0	0	0	0	0	0
ES_N_CB_19MAY15_Ent-0998	feedlot catchbasin	0	0	0	1	0	0	0	0	0	0	0	0	1	1	0	0	1	0	0	0	0	0	2	0	1	1	1	1	0	1	1	0	1	0	0	0	0	0	0	0	0
ES-S-CB001-15SEP14-0043K	feedlot catchbasin	0	0	0	1	1	0	0	0	0	0	0	0	2	1	0	0	1	1	0	0	0	1	4	0	1	1	1	1	0	1	1	0	1	0	0	0	0	1	0	0	0
ES_A_SW_28APR14_Ent0079	natural water sources	0	0	0	1	0	0	0	0	0	0	0	0	1	1	0	0	1	0	0	1	0	1	4	0	1	1	1	1	0	1	1	0	1	0	0	0	0	0	0	0	0
ES_N_CB_27MAY14_Ent-0149	feedlot catchbasin	0	0	0	1	0	0	0	0	0	0	0	0	1	1	0	0	1	0	0	1	0	1	4	0	1	1	1	1	1	1	1	0	1	0	0	0	0	0	0	0	0
ES_N_CB_28APR14_Ent0059	feedlot catchbasin	0	0	0	0	1	0	0	0	0	0	0	0	1	1	0	0	1	1	0	0	0	1	4	0	1	1	1	1	0	1	1	0	1	0	0	0	0	0	0	0	0
ES_N_CB_27MAY14_Ent0142	feedlot catchbasin	0	0	0	0	0	0	0	0	0	0	0	0	0	1	0	0	0	1	0	0	0	0	2	0	1	1	1	1	0	1	1	0	1	0	0	0	0	0	0	0	0
ES_N_CB_28OCT14_Ent-0356	feedlot catchbasin	0	0	0	1	1	0	0	0	0	0	0	0	2	1	0	0	1	0	0	0	0	1	3	0	1	1	1	1	0	1	1	0	1	0	0	0	0	0	0	0	0
ES_A_SW_14SEP15_Ent-1154	natural water sources	0	0	0	1	0	0	0	0	0	0	0	0	1	1	0	0	1	0	0	0	0	0	2	0	1	1	1	1	0	1	1	0	1	0	0	0	0	0	0	0	0
Simulated_708	human clinical													0	1	0	0	0	0	0	0	0	0	1	0	1	1	0	1	1	1	1	0	1	1	0	0	0	0	0	0	0
ES-V-FC099-26MAY14-0051D	bovine feces	0	0	0	1	0	0	0	0	0	0	0	0	1	1	0	0	1	1	0	0	0	1	4	0	1	1	1	1	0	1	1	0	1	0	0	0	0	0	0	0	0
ES-N-FC131-16FEB16-0789J	bovine feces	0	0	0	1	1	0	0	0	0	0	0	0	2	1	0	0	1	1	0	0	0	1	4	0	1	1	1	1	0	1	1	1	1	0	0	0	0	0	0	0	0
ES-N-FC134-09JUN14-0092K	bovine feces	0	0	0	1	1	0	0	0	0	0	0	0	2	1	0	0	1	1	0	0	0	1	4	0	1	1	1	1	0	1	1	1	1	0	0	0	0	0	0	0	0
ES-A-FC502-13APR15-0429B	bovine feces	0	0	0	1	1	0	0	1	0	1	0	1	5	1	0	0	0	0	0	0	0	1	2	0	1	1	1	1	0	1	1	0	1	0	0	0	1	0	0	0	0
ES-V-CB002-26MAY14-0012A	feedlot catchbasin	0	0	0	1	0	0	0	0	0	0	0	0	1	1	0	0	0	0	0	1	0	0	2	0	1	1	1	1	0	1	1	0	1	0	0	0	0	0	0	0	0
SWEntR-0214	natural water sources	0	0	0	1	1	0	0	0	0	0	0	0	2	1	0	0	1	0	0	0	0	1	3	0	1	1	1	1	0	1	1	0	1	0	0	0	0	0	0	0	0
SWEntR-0209	natural water sources	0	0	0	1	0	0	0	0	0	0	0	0	1	1	0	0	1	0	0	0	0	1	3	0	1	1	1	1	0	1	1	0	1	0	0	0	0	0	0	0	0
SWEntR-0170	natural water sources	0	0	0	1	0	0	0	0	0	0	0	0	1	1	0	0	1	0	0	0	0	1	3	0	1	1	1	1	0	1	1	0	1	0	0	0	0	0	0	0	0
SWEntR-0162	natural water sources	0	0	0	1	0	0	0	0	0	0	0	0	1	1	0	0	1	0	0	0	0	1	3	0	1	1	1	1	0	1	1	0	1	0	0	0	0	0	0	0	0
Es_N_CB_28OCT14_EntR-0206	feedlot catchbasin	0	0	0	1	1	0	0	0	0	0	0	0	2	1	0	0	1	0	0	0	0	1	3	0	1	1	1	1	0	1	1	0	1	0	0	0	0	0	0	0	0
ES_S_A_CB_19OCT15_Ent-1220	feedlot catchbasin	0	0	0	1	0	0	0	0	0	0	0	0	1	1	0	0	1	0	0	0	0	0	2	0	1	1	1	1	0	1	1	0	1	0	0	0	0	0	0	0	0
ES_N_SW_28OCT14_EntR-0191	natural water sources	0	0	0	1	1	0	0	0	0	0	0	0	2	1	0	0	1	0	0	0	0	1	3	0	1	1	1	1	0	1	1	0	1	0	0	0	0	0	0	0	0
ES_N_SW_28APR14_EntR-0040	natural water sources	0	0	0	1	1	0	0	0	0	0	0	0	2	1	0	0	1	0	0	0	0	1	3	0	1	1	1	1	0	1	1	0	1	0	0	0	0	0	0	0	0
ES_N_SW_28APR14_Ent0051	natural water sources	0	0	0	1	1	0	0	0	0	0	0	0	2	1	0	0	1	1	0	0	0	1	4	0	1	1	1	1	0	1	1	1	1	0	0	0	0	0	0	0	0
ES_N_SW_25JUN14_Ent0212	natural water sources	0	0	0	1	0	0	0	0	0	0	0	1	2	1	0	0	1	0	0	0	0	0	2	0	1	1	1	1	0	1	1	0	1	0	0	0	0	0	0	0	0
ES_N_SW_22JUN15_Ent-1024	natural water sources	0	0	0	1	1	0	0	0	0	0	0	0	2	1	0	0	1	1	0	0	0	1	4	0	1	1	1	1	0	1	1	0	1	0	0	0	0	0	0	0	0
ES_N_SW_19MAY15_EntR-0243	natural water sources	0	0	0	1	0	0	0	0	0	0	0	0	1	1	0	0	1	0	0	0	0	1	3	0	1	1	1	1	0	1	1	0	1	0	0	0	0	0	0	0	0
ES_N_SW_19MAY15_Ent-0976	natural water sources	0	0	0	1	1	0	0	0	0	0	0	0	2	1	0	0	1	0	0	0	0	0	2	0	1	1	1	1	0	1	1	0	1	0	0	0	0	1	0	0	0
ES_N_SW_15SEP14_EntR-0167	natural water sources	0	0	0	0	1	0	0	0	0	0	0	1	2	1	0	0	1	0	0	0	0	1	3	0	1	1	1	1	0	1	1	0	1	0	0	0	0	0	0	0	0
ES_N_SW_14APR14_EntR-0009	natural water sources	0	0	0	1	1	0	0	0	0	0	0	0	2	1	0	0	1	0	0	0	0	1	3	0	1	1	1	1	0	1	1	0	1	0	0	0	0	0	0	0	0
ES_N_ME_01MAY14_EntR0065	bovine manure stockpiles	0	0	0	1	0	0	0	0	0	0	0	0	1	1	0	0	1	0	0	0	0	1	3	0	1	1	1	1	0	1	1	0	1	0	0	0	0	0	0	0	0
ES_N_ME_01MAY14_Ent0085	bovine manure stockpiles	0	0	0	1	0	0	0	0	0	0	0	0	1	1	0	0	1	0	0	0	0	0	2	0	1	1	1	1	0	1	1	0	1	0	0	0	0	0	0	0	0
ES_N_CB_29JUL14Ent-0260	feedlot catchbasin	0	0	0	1	0	0	0	0	0	0	0	0	1	1	0	0	0	0	0	0	1	0	2	0	1	1	1	1	0	1	1	1	1	0	0	0	0	0	0	0	0
ES_N_CB_28OCT14_EntR-0211	feedlot catchbasin	0	0	0	0	0	0	0	0	0	0	0	0	0	1	0	0	1	0	0	0	0	1	3	0	1	1	1	1	0	1	1	0	1	0	0	0	0	0	0	0	0
ES_N_CB_28APR14_EntR-0047	feedlot catchbasin	0	0	0	1	1	0	0	0	0	0	0	0	2	1	0	0	1	0	0	0	0	1	3	0	1	1	1	1	0	1	1	0	1	0	0	0	0	0	0	0	0
ES_N_CB_27MAY14_EntR-0111	feedlot catchbasin	0	0	0	1	1	0	0	0	0	0	0	0	2	1	0	0	1	0	0	0	0	1	3	0	1	1	1	1	0	1	1	0	1	0	0	0	0	0	0	0	0
ES_N_CB_27MAY14_Ent-0095	feedlot catchbasin	0	0	0	1	1	0	0	0	0	0	0	0	2	1	0	0	1	0	0	0	0	1	3	0	1	1	1	1	0	1	1	0	1	0	0	0	0	0	0	0	0
ES_N_CB_14APR14_EntR-0024	feedlot catchbasin	0	0	0	1	1	1	0	0	1	0	0	0	4	1	0	0	1	0	0	0	0	1	3	0	1	1	1	1	0	1	1	0	1	0	0	0	0	0	0	0	0
ES_A_SW_18JUN14_Ent0186	natural water sources	0	0	0	0	1	0	0	0	0	0	0	0	1	1	0	0	1	0	0	0	0	1	3	0	1	1	0	1	0	1	1	0	1	0	0	0	0	0	0	0	0
ES_A_SW_14SEP15_Ent-1162	natural water sources	0	0	0	1	0	0	0	0	0	0	0	0	1	1	0	0	1	1	0	0	0	1	4	0	1	1	1	1	0	1	1	0	1	0	0	0	0	0	0	0	0
ES_A_SW_14APR14_EntR-0002	natural water sources	0	0	0	1	1	0	0	0	0	0	0	1	3	1	0	0	1	0	0	0	0	1	3	0	1	1	1	1	0	1	1	0	1	0	0	0	0	0	0	0	0
ES_A_SW_14APR14_Ent0007	natural water sources	0	0	0	0	0	0	0	0	0	0	0	0	0	1	0	0	0	0	0	0	0	0	1	0	1	1	1	1	0	1	1	0	1	0	0	0	0	0	0	0	0
ES-V-FC142-14JUL14-0130B	bovine feces	0	0	0	1	0	0	0	0	0	0	0	0	1	1	0	0	1	1	0	0	0	1	4	0	1	1	1	1	0	1	1	1	1	0	0	0	0	0	0	0	0
ES-V-FC132-24MAR16-0845K	bovine feces	0	0	0	1	1	1	0	0	0	0	0	1	4	1	0	0	1	1	0	0	0	1	4	0	1	1	1	1	0	1	1	0	1	0	0	0	0	0	0	0	0
ES-V-FC132-19JAN16-0771K	bovine feces	0	0	0	1	1	1	0	0	0	0	0	0	3	1	0	0	1	1	0	0	0	1	4	0	1	1	1	1	0	1	1	0	1	0	0	0	0	0	0	0	0
ES-V-FC132-14JUL14-0129I	bovine feces	0	0	0	1	1	0	0	0	0	0	0	0	2	1	0	0	1	0	0	0	0	1	3	0	1	1	0	1	0	1	1	0	1	0	0	0	0	0	0	0	0
ES-V-FC121-21SEP15-0627C	bovine feces	0	0	0	1	0	1	0	0	0	0	0	0	2	1	0	0	1	0	0	0	0	0	2	0	1	1	1	1	0	1	1	0	1	0	0	0	0	0	0	0	0
ES-V-FC106-27JAN15-0340I	bovine feces	0	0	1	0	1	1	0	0	0	0	0	1	4	1	0	0	1	0	0	0	0	1	3	0	1	1	0	1	0	1	1	0	1	0	0	0	0	0	0	0	0
ES-V-FC106-23SEP14-0193B	bovine feces	0	0	0	0	0	1	0	0	0	0	0	1	2	1	0	0	0	0	0	0	0	0	1	0	1	1	1	1	0	1	1	0	1	0	0	0	0	0	0	0	0
ES-V-FC089-26MAY14-0050K	bovine feces	0	0	0	1	1	0	0	0	0	0	0	0	2	1	0	0	1	0	0	0	0	1	3	0	1	1	1	1	0	1	1	0	1	0	0	0	0	0	0	0	0
ES-V-FC089-26MAY14-0050J	bovine feces	0	0	0	1	1	0	0	0	0	0	0	0	2	1	0	0	1	0	0	0	0	1	3	0	1	1	1	1	0	1	1	0	1	0	0	0	0	0	0	0	0
ES-V-FC077-30MAR15-0408J	bovine feces	0	0	0	1	1	1	0	0	0	0	0	1	4	1	0	0	1	0	0	0	0	1	3	0	1	1	1	1	0	1	1	0	1	0	0	0	0	0	0	0	0
ES-V-FC077-10NOV15-0673J	bovine feces	0	0	0	0	1	0	0	0	0	0	0	0	1	1	0	0	1	0	0	0	0	1	3	0	1	1	0	1	0	1	1	0	1	0	0	0	0	0	0	0	0
ES-V-FC069-30MAR15-0407C	bovine feces	0	0	0	1	1	1	0	0	0	0	0	1	4	1	0	0	1	0	0	0	0	1	3	0	1	1	1	1	0	1	1	0	1	0	0	0	0	0	0	0	0
ES-V-FC030-26MAY15-0474I	bovine feces	0	0	0	1	1	1	0	1	0	0	0	1	5	1	0	0	1	0	0	0	0	1	3	0	1	1	1	1	0	1	1	0	1	0	0	0	0	0	0	0	0
ES-V-FC030-10NOV15-0671A	bovine feces	0	0	0	1	1	1	0	0	0	0	0	0	3	1	0	0	0	0	0	0	0	1	2	0	1	1	0	1	0	1	1	0	1	0	0	0	0	0	0	0	0
ES-V-FC021-26MAY14-0044I	bovine feces	0	0	1	1	1	1	0	0	0	0	0	0	4	1	0	0	1	0	0	0	0	1	3	0	1	1	1	1	0	1	1	0	1	0	0	0	0	0	0	0	0
ES-V-FC018-14JUL14-0118B	bovine feces	0	0	0	0	1	0	0	0	0	0	0	0	1	1	0	0	1	0	0	0	0	1	3	0	1	1	1	1	0	1	1	0	1	0	0	0	0	0	0	0	0
ES-V-FC010-21SEP15-0614K	bovine feces	0	0	0	1	1	0	0	0	0	0	0	0	2	1	0	0	1	1	0	0	0	1	4	0	1	1	1	1	0	1	1	0	1	0	0	0	0	0	0	0	0
ES-V-FC002-26MAY14-0041K	bovine feces	0	0	0	1	1	1	0	1	0	0	0	0	4	1	0	0	1	0	0	0	0	1	3	0	1	1	1	1	0	1	1	0	1	0	0	0	0	0	0	0	0
ES-V-FC002-24MAR16-0833J	bovine feces	0	0	0	1	1	1	0	0	0	0	0	1	4	1	0	0	1	0	0	0	0	1	3	0	1	1	1	1	0	1	1	0	1	0	0	0	0	0	0	0	0
ES-V-CB002-21SEP15-0127A	feedlot catchbasin	0	0	0	1	1	0	0	0	0	0	0	0	2	1	0	0	1	0	0	0	0	1	3	0	1	1	1	1	0	1	1	0	1	0	0	0	0	0	0	0	0
ES-V-CB002-10NOV15-0140B	feedlot catchbasin	0	0	0	1	0	1	0	1	0	0	0	1	4	1	0	0	1	0	0	0	0	0	2	0	1	1	0	1	0	1	1	0	1	0	0	0	0	0	0	0	0
ES-V-CB001-26MAY14-0011A	feedlot catchbasin	0	0	0	1	1	0	0	0	0	0	0	0	2	1	0	0	1	0	0	0	0	1	3	0	1	1	0	1	0	1	1	0	1	0	0	0	0	0	0	0	0
ES-V-CB001-21SEP15-0126I	feedlot catchbasin	0	0	0	1	1	0	0	0	0	0	0	0	2	1	0	0	1	0	0	0	0	0	2	0	1	1	1	1	0	1	1	0	1	0	0	0	0	0	0	0	0
ES-V-CB001-14JUL15-0103I	feedlot catchbasin	0	0	0	1	1	0	0	0	0	0	0	1	3	1	0	0	1	1	0	0	0	1	4	0	1	1	1	1	0	1	1	0	1	0	0	0	0	0	0	0	0
ES-V-CB001-14JUL14-0027I	feedlot catchbasin	0	0	0	1	1	0	0	0	0	0	0	0	2	1	0	0	1	0	0	0	0	1	3	0	1	1	1	1	0	1	1	0	1	0	0	0	0	0	0	0	0
ES-S-FC605-12MAY14-0040E	bovine feces	0	0	0	1	1	0	0	0	0	1	0	0	3	1	0	0	1	1	0	0	0	1	4	0	1	1	1	1	0	1	1	0	1	0	0	0	0	0	0	0	0
ES-S-FC602-15SEP14-0181J	bovine feces	0	0	0	1	1	0	0	0	0	0	0	0	2	1	0	0	1	1	0	0	0	1	4	0	1	1	1	1	0	1	1	0	1	0	0	0	0	0	0	0	0
ES-S-FC602-14SEP15-0611J	bovine feces	0	0	0	1	1	0	0	0	0	0	0	0	2	1	0	0	1	1	0	0	0	1	4	0	1	1	1	1	0	1	1	0	1	0	0	0	0	0	0	0	0
ES-S-FC602-14SEP15-0611I	bovine feces	0	0	0	1	1	0	0	0	0	0	0	0	2	1	0	0	1	1	0	0	0	1	4	0	1	1	1	1	0	1	1	0	1	0	0	0	0	0	0	0	0
ES-S-FC404-09MAR15-0395C	bovine feces	0	0	1	1	1	1	0	0	0	0	0	0	4	1	0	0	1	1	0	0	0	1	4	0	1	1	1	1	0	1	1	0	1	0	0	0	0	0	0	0	0
ES-S-FC400-24NOV15-0696B	bovine feces	0	0	0	1	1	0	0	0	0	0	0	0	2	1	0	0	1	1	0	0	0	1	4	0	1	1	0	1	0	1	1	0	1	0	0	0	0	0	0	0	0
ES-S-FC302-14SEP15-0606K	bovine feces	0	0	0	0	1	0	0	0	0	0	0	0	1	1	0	0	1	1	0	0	0	1	4	0	1	1	1	1	0	1	1	0	1	0	0	0	0	0	0	0	0
ES-S-FC302-12MAY14-0034K	bovine feces	0	0	0	1	1	0	0	0	0	0	0	0	2	1	0	0	1	1	0	0	0	1	4	0	1	1	1	1	0	1	1	0	1	0	0	0	0	0	0	0	0
ES-S-FC302-12MAY14-0034E	bovine feces	0	0	0	0	0	0	0	0	0	1	0	0	1	1	0	0	1	1	0	0	0	1	4	0	1	1	1	1	0	1	1	0	1	0	0	0	0	0	0	0	0
ES-S-FC302-12JAN16-0751I	bovine feces	0	0	0	1	1	0	0	0	0	0	0	0	2	1	0	0	1	1	0	0	0	1	4	0	1	1	1	1	0	1	1	1	1	0	0	0	0	0	0	0	0
ES-S-FC300-24NOV15-0694I	bovine feces	0	0	0	1	1	0	0	0	0	0	0	0	2	0	0	0	1	0	0	0	0	0	1	0	1	1	0	1	0	1	1	0	1	0	0	0	0	0	0	0	0
ES-S-FC204-14SEP15-0604B	bovine feces	0	0	0	1	0	0	0	0	0	0	0	0	1	1	0	0	1	0	0	0	0	0	2	0	1	1	1	1	0	1	1	0	1	0	0	0	0	0	0	0	0
ES-S-FC204-12MAY14-0032J	bovine feces	0	0	0	1	1	0	0	0	0	0	0	0	2	1	0	0	1	1	0	0	0	1	4	0	1	1	1	1	0	1	1	1	1	0	0	0	0	0	0	0	0
ES-S-FC200-24NOV15-0692I	bovine feces	0	0	0	0	1	0	0	0	0	0	0	0	1	1	0	0	1	1	0	0	0	1	4	0	1	1	1	1	0	1	1	0	1	0	0	0	0	0	0	0	0
ES-S-FC200-12MAY14-0106J	bovine feces	0	0	0	1	0	0	0	0	0	0	0	0	1	1	0	0	1	1	0	0	0	1	4	0	1	1	1	1	0	1	1	0	1	0	0	0	0	0	0	0	0
ES-S-FC200-12MAY14-0031D	bovine feces	0	0	0	1	1	0	0	0	0	0	0	0	2	1	0	0	1	1	0	0	0	1	4	0	1	1	1	1	0	1	1	1	1	0	0	0	0	0	0	0	0
ES-S-FC081-24NOV15-0691K	bovine feces	0	0	0	1	1	0	0	0	0	0	0	0	2	1	0	0	1	1	0	0	0	1	4	0	1	1	0	1	0	1	1	0	1	0	0	0	0	0	0	0	0
ES-S-FC081-12MAY14-0030A	bovine feces	0	0	0	1	1	0	0	0	0	0	0	0	2	1	0	0	1	1	0	0	0	1	4	0	1	1	1	1	0	1	1	0	1	0	0	0	0	0	0	0	0
ES-S-FC066-14MAR16-0820B	bovine feces	0	0	0	1	0	0	0	0	0	0	0	0	1	1	0	0	1	0	0	0	0	1	3	0	1	1	0	1	0	1	1	0	1	0	0	0	0	0	0	0	0
ES-S-FC066-14MAR16-0820A	bovine feces	0	0	0	1	0	0	0	0	0	0	0	0	1	1	0	0	1	0	0	0	0	1	3	0	1	1	0	1	0	1	1	0	1	0	0	0	0	0	0	0	0
ES-S-FC063-14SEP15-0599I	bovine feces	0	0	0	1	1	0	0	0	0	0	0	0	2	1	0	0	1	1	0	0	0	1	4	0	1	1	1	1	0	1	1	0	1	0	0	0	0	0	0	0	0
ES-S-FC063-12MAY14-0027E	bovine feces	0	0	0	1	0	0	0	0	0	0	0	0	1	1	0	0	1	1	0	0	0	1	4	0	1	1	1	1	0	1	1	0	1	0	0	0	0	0	0	0	0
ES-S-FC051-14SEP15-0598J	bovine feces	0	0	0	1	1	0	0	0	0	0	0	0	2	1	0	0	1	1	0	0	0	1	4	0	1	1	1	1	0	1	1	0	1	0	0	0	0	0	0	0	0
ES-S-FC051-12MAY14-0101B	bovine feces	0	0	0	1	1	0	0	0	0	0	0	0	2	1	0	0	1	1	0	0	0	1	4	0	1	1	1	1	0	1	1	1	1	0	0	0	0	0	0	0	0
ES-S-FC040-12MAY14-0099J	bovine feces	0	0	0	1	0	0	0	0	0	0	0	0	1	1	0	0	1	1	0	0	0	1	4	0	1	1	1	1	0	1	1	0	1	0	0	0	0	0	0	0	0
ES-S-FC032-14SEP15-0595K	bovine feces	0	0	0	1	1	0	0	1	0	0	0	1	4	1	0	0	1	1	0	0	0	1	4	0	1	1	1	1	0	1	1	0	1	0	0	0	0	0	0	0	0
ES-S-FC025-12MAY14-0097J	bovine feces	0	0	0	1	0	0	0	0	0	0	0	0	1	1	0	0	1	1	0	0	0	1	4	0	1	1	1	1	0	1	1	1	1	0	0	0	0	0	0	0	0
ES-S-CB001-11MAY15-0083I	feedlot catchbasin	0	0	0	1	0	0	0	0	0	0	0	0	1	1	0	0	1	1	0	0	0	1	4	0	1	1	1	1	0	1	1	0	1	0	0	1	0	0	0	0	0
ES-S-CB001-11MAY15-0083A	feedlot catchbasin	0	0	0	1	1	0	0	0	0	0	0	1	3	1	0	0	1	1	0	0	0	1	4	0	1	1	1	1	0	1	1	0	1	0	0	0	0	0	0	0	0
ES-N-FC142-08DEC15-0716C	bovine feces	0	0	0	1	1	0	0	0	0	0	0	0	2	1	0	0	1	0	0	0	0	1	3	0	1	1	0	1	0	1	1	0	1	0	0	0	0	0	0	0	0
ES-N-FC134-28APR14-0003H	bovine feces	0	0	0	1	1	1	0	0	0	0	0	0	3	1	0	0	1	0	0	1	0	1	4	0	1	1	1	1	0	1	1	0	1	0	0	0	0	0	0	0	0
ES-N-FC131-22JUN15-0523K	bovine feces	0	0	0	1	1	0	0	1	0	0	0	1	4	1	0	0	1	0	0	0	0	1	3	0	1	1	1	1	0	1	1	1	1	0	0	1	0	0	0	0	0
ES-N-FC126-28APR14-0007F	bovine feces	0	0	0	1	1	0	0	0	0	0	0	0	2	1	0	0	1	1	0	0	0	1	4	0	1	1	0	1	0	1	1	1	1	0	0	0	0	0	0	0	0
ES-N-FC124-28APR14-0013D	bovine feces	0	0	0	1	1	0	0	0	0	0	0	0	2	1	0	0	0	0	0	0	1	0	2	1	1	1	1	1	0	1	1	1	1	0	0	0	1	0	0	0	0
ES-N-FC118-28OCT14-0227B	bovine feces	0	0	0	1	0	1	0	1	0	0	0	1	4	1	0	0	1	0	0	1	0	1	4	0	1	1	1	1	0	1	1	0	1	0	0	0	0	0	0	0	0
ES-N-FC118-09JUN14-0087J	bovine feces	0	0	0	1	1	0	0	0	0	0	0	0	2	1	0	0	1	0	0	1	0	1	4	0	1	1	1	1	0	1	1	0	1	0	0	1	0	0	0	0	0
ES-N-FC114-17AUG15-0587I	bovine feces	0	0	1	1	1	0	0	0	0	0	0	0	3	1	0	0	1	0	0	0	0	1	3	0	1	1	1	1	0	1	1	0	1	0	0	0	0	0	0	0	0
ES-N-FC105-25AUG14-0158K	bovine feces	0	0	0	1	0	0	0	0	0	0	0	0	1	1	0	0	1	1	0	0	0	0	3	0	1	1	1	1	0	1	1	0	1	0	0	0	0	0	0	0	0
ES-N-FC105-08DEC15-0706K	bovine feces	0	0	0	1	1	0	0	0	0	0	0	0	2	1	0	0	1	1	0	0	0	1	4	0	1	1	1	1	0	1	1	0	1	0	0	0	0	0	0	0	0
ES-N-FC095-28APR14-0008C	bovine feces	0	0	0	1	1	0	0	0	0	0	0	0	2	1	0	0	1	0	0	0	0	1	3	0	1	1	1	1	0	1	1	0	1	0	0	0	0	0	0	0	0
ES-N-FC095-16FEB16-0781I	bovine feces	0	0	0	1	1	0	0	0	0	0	0	0	2	1	0	0	1	0	0	0	0	1	3	0	1	1	1	1	0	1	1	0	1	0	0	0	0	0	0	0	0
ES-N-FC095-09JUN14-0083K	bovine feces	0	0	0	1	0	0	0	0	0	0	0	0	1	1	0	0	1	0	0	1	0	1	4	0	1	1	1	1	0	1	1	0	1	0	0	0	0	0	0	0	0
ES-N-FC088-28APR14-0016D	bovine feces	0	0	0	1	0	0	0	0	0	0	0	1	2	1	0	0	0	0	0	0	1	1	3	1	1	1	1	1	0	1	1	1	1	0	0	0	0	0	0	0	0
ES-N-FC086-22JUN15-0513I	bovine feces	0	0	0	1	1	0	0	1	0	0	0	1	4	1	0	0	1	1	0	0	0	1	4	0	1	1	1	1	0	1	1	0	1	0	0	0	0	0	0	0	0
ES-N-FC074-28APR14-0015F	bovine feces	0	0	0	1	0	0	0	0	0	0	0	0	1	1	0	0	1	1	0	0	0	1	4	0	1	1	1	1	0	1	1	0	1	0	0	0	0	0	0	0	0
ES-N-FC065-28APR14-0020D	bovine feces	0	0	1	1	1	0	0	0	0	0	0	0	3	1	0	0	1	0	0	0	0	1	3	0	1	1	1	1	0	1	1	0	1	0	0	0	0	0	0	0	0
ES-N-FC065-09JUN14-0079I	bovine feces	0	0	0	1	1	0	0	0	0	0	0	0	2	1	0	0	1	0	0	0	0	1	3	0	1	1	1	1	0	1	1	0	1	0	0	0	0	0	0	0	0
ES-N-FC057-28APR14-0017D	bovine feces	0	0	0	1	0	0	0	0	0	0	0	0	1	1	0	0	1	0	0	0	0	0	2	0	1	1	1	1	0	1	1	0	1	0	0	0	0	0	0	0	0
ES-N-FC057-26OCT15-0650I	bovine feces	0	0	0	1	1	0	0	0	0	0	0	0	2	1	0	0	1	1	0	0	0	1	4	0	1	1	0	1	0	1	1	0	1	0	0	0	0	0	0	0	0
ES-N-FC057-17AUG15-0581J	bovine feces	0	0	1	1	1	0	0	0	0	0	0	1	4	1	0	0	0	0	0	0	0	1	2	0	1	1	1	1	0	1	1	0	1	0	0	0	0	0	0	0	0
ES-N-FC047-26OCT15-0649J	bovine feces	0	0	0	0	1	0	0	0	0	0	0	0	1	1	0	0	0	0	0	0	0	1	2	0	1	1	0	1	0	1	1	0	1	0	0	0	0	0	0	0	0
ES-N-FC039-16FEB16-0774C	bovine feces	0	0	0	1	0	0	0	0	0	0	0	0	1	1	0	0	1	0	0	0	0	0	2	0	1	1	1	1	0	1	1	0	1	0	0	0	0	0	0	0	0
ES-M-ST002-03NOV15-0138E	urban wastewater	1	0	1	0	1	1	0	1	1	1	0	1	8	1	0	0	0	0	0	0	0	0	1	0	1	1	1	1	0	1	1	0	1	0	0	0	0	0	1	0	0
ES-M-ST001-23NOV14-0060A	urban wastewater	1	0	0	0	0	0	0	1	0	0	0	0	2	1	0	0	0	0	0	0	0	0	1	0	1	1	1	1	0	1	1	0	1	0	0	0	0	0	0	0	0
ES-M-ST001-15SEP15-0124B	urban wastewater	0	0	0	0	0	1	0	0	0	1	0	0	2	1	0	0	0	0	0	0	0	0	1	0	1	1	1	1	0	1	1	0	1	0	0	0	0	0	1	0	0
ES-M-ST001-08MAR16-0147D	urban wastewater	0	0	0	0	1	1	0	1	1	0	1	0	5	1	0	0	0	0	0	0	0	0	1	0	1	1	0	1	0	1	1	0	1	0	0	0	0	0	1	1	0
ES-C-ST001-05OCT15-0134D	urban wastewater	0	0	0	0	1	1	0	1	1	1	0	1	6	1	0	0	0	0	0	0	0	0	1	0	1	1	1	1	0	1	1	0	1	0	0	0	0	0	0	0	1
ES-A-FC606-09JUN14-0074M	bovine feces	0	0	0	1	1	0	0	0	0	0	0	0	2	1	0	0	1	1	0	0	0	1	4	0	1	1	1	1	0	1	1	0	1	0	0	0	1	0	0	0	0
ES-A-FC604-10AUG15-0576K	bovine feces	0	0	0	1	1	0	0	1	0	1	0	0	4	1	0	0	1	1	0	0	0	1	4	0	1	1	1	1	0	1	1	0	1	0	0	0	1	0	0	0	0
ES-A-FC604-09JUN14-0073D	bovine feces	0	0	0	1	1	0	0	0	0	0	0	0	2	1	0	0	1	1	0	0	0	1	4	0	1	1	1	1	0	1	1	1	1	0	0	0	1	0	0	0	0
ES-A-FC603-19OCT15-0645K	bovine feces	0	0	0	0	1	0	0	0	0	0	0	0	1	1	0	0	1	1	0	0	0	1	4	0	1	1	0	1	0	1	1	0	1	0	0	0	0	0	0	0	0
ES-A-FC506-15DEC15-0733I	bovine feces	0	0	0	1	1	0	0	0	0	0	0	0	2	1	0	0	1	1	0	0	0	1	4	0	1	1	1	1	0	1	1	1	1	0	0	0	0	0	0	0	0
ES-A-FC506-09DEC14-0286B	bovine feces	0	0	1	1	1	0	0	0	0	1	0	1	5	1	0	0	1	0	0	0	0	1	3	0	1	1	1	1	0	1	1	0	1	0	0	0	0	0	0	0	0
ES-A-FC504-19OCT15-0643K	bovine feces	0	0	0	1	1	0	0	0	0	0	0	0	2	1	0	0	1	0	0	0	0	0	2	0	1	1	0	1	0	1	1	0	1	0	0	0	0	0	0	0	0
ES-A-FC504-11AUG14-0146C	bovine feces	0	0	0	1	0	0	0	0	0	0	0	0	1	1	0	0	0	0	0	0	1	0	2	0	1	1	0	1	0	1	1	1	1	0	0	0	0	0	0	0	0
ES-A-FC502-23FEB16-0807K	bovine feces	0	0	0	1	0	0	0	0	0	0	0	0	1	1	0	0	1	0	0	0	1	1	4	1	1	1	1	1	0	1	1	1	1	0	0	0	0	0	0	0	0
ES-A-FC502-19APR16-0860B	bovine feces	0	0	0	1	0	0	0	0	0	0	0	0	1	1	0	0	1	0	0	0	1	1	4	0	1	1	1	1	0	1	1	1	1	0	0	0	0	0	0	0	0
ES-A-FC502-11AUG14-0145J	bovine feces	0	0	0	1	1	0	0	0	0	0	0	0	2	1	0	0	1	0	0	0	0	1	3	1	1	1	1	1	0	1	1	0	1	0	0	0	0	0	0	0	0
ES-A-FC501-23FEB16-0806A	bovine feces	0	0	0	0	1	0	0	0	0	0	0	0	1	1	0	0	1	1	0	0	0	1	4	0	1	1	1	1	0	1	1	0	1	0	0	0	1	0	0	0	0
ES-A-FC501-13APR15-0428A	bovine feces	0	0	0	1	1	1	0	0	0	0	0	1	4	1	0	0	1	1	0	0	0	1	4	0	1	1	1	1	0	1	1	0	1	0	0	0	0	0	0	0	0
ES-A-FC403-09JUN14-0066J	bovine feces	0	0	0	1	1	0	0	0	0	0	0	0	2	1	0	0	1	1	0	0	0	1	4	0	1	1	1	1	0	1	1	0	1	0	0	0	0	0	0	0	0
ES-A-FC307-09JUN14-0065A	bovine feces	0	0	0	1	0	0	0	0	0	0	0	0	1	1	0	0	1	0	0	0	0	1	3	0	1	1	1	1	0	1	1	0	1	0	0	0	0	0	0	0	0
ES-A-FC304-09JUN14-0064A	bovine feces	0	0	0	1	1	0	0	0	0	0	0	0	2	1	0	0	1	0	0	0	0	1	3	0	1	1	1	1	0	1	1	0	1	0	0	0	0	0	0	0	0
ES-A-FC201-23FEB16-0798A	bovine feces	0	0	0	1	1	0	0	0	0	0	0	0	2	1	0	0	1	1	0	0	0	1	4	0	1	1	1	1	0	1	1	0	1	0	0	0	0	0	0	0	0
ES-A-FC105-15DEC15-0720K	bovine feces	0	0	0	1	1	0	0	0	0	0	0	0	2	0	0	0	1	1	0	0	0	1	3	0	1	1	1	1	0	1	1	1	1	0	0	0	0	0	0	0	0
ES-A-FC105-11AUG14-0134J	bovine feces	0	0	0	1	1	0	0	0	0	0	0	1	3	1	0	0	1	0	0	0	0	1	3	0	1	1	0	1	0	1	1	0	1	0	0	0	0	0	0	0	0
ES-A-FC103-20OCT14-0200A	bovine feces	0	0	0	1	1	0	0	0	0	0	0	0	2	1	0	0	1	1	0	0	0	1	4	0	1	1	1	1	0	1	1	0	1	0	0	0	1	0	0	0	0
ES-A-FC103-19APR16-0849J	bovine feces	0	0	0	1	1	1	0	0	0	0	0	0	3	1	0	0	1	0	0	0	0	1	3	0	1	1	1	1	0	1	1	0	1	0	0	0	0	0	0	0	0
ES-A-FC103-15DEC15-0719I	bovine feces	0	0	0	1	1	0	0	0	0	0	0	0	2	1	0	0	1	1	0	0	0	1	4	0	1	1	1	1	0	1	1	0	1	0	0	0	0	0	0	0	0
ES-A-FC101-20OCT14-0199A	bovine feces	0	0	0	1	1	0	0	1	0	0	0	1	4	1	0	0	1	1	0	0	0	1	4	0	1	1	1	1	0	1	1	0	1	0	0	0	1	0	0	0	0
																58.1971

## Sheet: Table S6
Phages identified in E. hirae isolates through PHASTER analysis												Phages identified in E. hirae isolates through PHASTER analysis
Isolates	Region	Region Length	Completeness	Score	# Total Proteins	Region Position	Most Common Phage	GC %
NZ_CP055232.1 Enterococcus hirae strain 708	1	37.9Kb	intact	100	51	462517-500506 info_outline	PHAGE_Lactoc_bIL285_NC_002666	0.331				Phages	No. of isolates with phage	Family of virus
	2	37Kb	questionable	90	54	512877-549916 info_outline	PHAGE_Lactoc_50101_NC_031040	0.3506				PHAGE_Lactoc_bIL285_NC_002666	2	Siphoviridae
	3	19.2Kb	questionable	80	25	1629579-1648875 info_outline	PHAGE_Entero_vB_IME197_NC_028671	0.3402				PHAGE_Bacill_phBC6A52_NC_004821	3	Siphoviridae
	4	23.8Kb	incomplete	60	44	1648887-1672772 info_outline	PHAGE_Entero_phiFL3A_NC_013648	0.3486				PHAGE_Paenib_PBL1c_NC_048689	1	Siphoviridae
CP055229.1 Enterococcus hirae strain 13344 chromosome, complete genome	1	11.6Kb	incomplete	40	13	934983-946617 info_outline	PHAGE_Cyanop_S_RIM12_NC_047717	0.3973				PHAGE_Bacill_BCJA1c_NC_006557	2	Siphoviridae
	2	55.2Kb	intact	110	64	1492855-1548070 info_outline	PHAGE_Bacill_phBC6A52_NC_004821	0.3601				PHAGE_Escher_RCS47_NC_042128	1	Myoviridae
	3	21.2Kb	intact	100	17	2161280-2182491 info_outline	PHAGE_Escher_RCS47_NC_042128	0.3527				PHAGE_Entero_IME_EFm5_NC_028826	1	Siphoviridae
	4	40.4Kb	intact	150	55	2303412-2343815 info_outline	PHAGE_Bacill_BCJA1c_NC_006557	0.3499				PHAGE_Strept_315.1_NC_004584	1	Siphoviridae
ES_N_SW_15SEP14_Ent-0310	1	12.7Kb	incomplete	50	14	583376-596151 info_outline	PHAGE_Cyanop_S_RIM12_NC_047717	0.3916				PHAGE_Entero_phiFL4A_NC_013644	1	Siphoviridae
	2	25.9Kb	incomplete	30	28	1194635-1220629 info_outline	PHAGE_Lactob_Sha1_NC_019489	0.3661				PHAGE_Entero_phiFL1A_NC_013646	1	Siphoviridae
	3	24.1Kb	incomplete	40	34	2006910-2031051 info_outline	PHAGE_Lactoc_bIL285_NC_002666	0.341				PHAGE_Entero_vB_IME197_NC_028671	3	Siphoviridae
	4	15.6Kb	intact	140	17	2461869-2477505 info_outline	PHAGE_Entero_IME_EFm5_NC_028826	0.4045				PHAGE_Lister_B025_NC_009812	2	Siphoviridae
	5	22.2Kb	incomplete	40	23	2650902-2673128 info_outline	PHAGE_Entero_phiFL3A_NC_013648	0.3612				PHAGE_Entero_phiEf11_NC_013696	4	Siphoviridae
	6	16.3Kb	questionable	80	18	2695172-2711552 info_outline	PHAGE_Strept_phi3396_NC_009018	0.3333				PHAGE_Lister_2389_NC_003291	2	Siphoviridae
	7	7.3Kb	incomplete	30	9	2921004-2928364 info_outline	PHAGE_Entero_phiEf11_NC_013696	0.3406
ES-V-CB002-26MAY14-0012A	1	41.4Kb	intact	150	48	563954-605386 info_outline	PHAGE_Entero_vB_IME197_NC_028671	0.3497
	2	18.9Kb	incomplete	20	11	608550-627449 info_outline	PHAGE_Entero_EFC_1_NC_025453	0.3366
	3	10.8Kb	incomplete	20	16	2638128-2649016 info_outline	PHAGE_Clostr_vB_CpeS_CP51_NC_021325	0.3451
ES_A_CB_10JUN15_Ent-1016	1	11.6Kb	incomplete	40	13	207923-219542 info_outline	PHAGE_Prochl_P_SSM2_NC_006883	0.3975
	2	31.1Kb	incomplete	50	33	2151688-2182856 info_outline	PHAGE_Entero_phiFL3A_NC_013648	0.3604
	3	26.1Kb	questionable	90	29	2171461-2197575 info_outline	PHAGE_Strept_phi3396_NC_009018	0.3609
	4	50.8Kb	questionable	90	63	2314598-2365421 info_outline	PHAGE_Lactoc_bIL285_NC_002666	0.3376
	5	19.4Kb	incomplete	40	12	2641136-2660570 info_outline	PHAGE_Mycoba_Gaia_NC_026590	0.3068
	6	38.3Kb	incomplete	60	18	2660698-2699025 info_outline	PHAGE_Lactob_iLp84_NC_028783	0.3356
	7	26.5Kb	intact	110	32	2845502-2872005 info_outline	PHAGE_Lister_B025_NC_009812	0.3367
ES_N_CB_25JUN14_EntR 0138	1	11.6Kb	incomplete	40	13	207923-219542 info_outline	PHAGE_Prochl_P_SSM2_NC_006883	0.3975
	2	25.5Kb	incomplete	30	19	2494288-2519822 info_outline	PHAGE_Lactob_iLp84_NC_028783	0.3626
	3	27.6Kb	incomplete	20	27	2572180-2599841 info_outline	PHAGE_Entero_EF62phi_NC_017732	0.3609
	4	18.2Kb	incomplete	40	13	2720600-2738875 info_outline	PHAGE_Lactob_phiAQ113_NC_019782	0.3249
	5	17.5Kb	questionable	70	24	2795243-2812832 info_outline	PHAGE_Lactoc_bIL285_NC_002666	0.3329
	6	18Kb	questionable	90	20	2815035-2833061 info_outline	PHAGE_Strept_315.1_NC_004584	0.3308
ES_A_CB_22OCT14_Ent0188	1	11.6Kb	incomplete	40	13	571781-583415 info_outline	PHAGE_Synech_S_SKS1_NC_020851	0.3973
	2	38.9Kb	incomplete	50	38	2327219-2366184 info_outline	PHAGE_Entero_EF62phi_NC_017732	0.3538
	3	18.3Kb	questionable	80	23	2682687-2701057 info_outline	PHAGE_Brevib_Davies_NC_022980	0.3415
	4	16.2Kb	questionable	70	17	2737270-2753517 info_outline	PHAGE_Lister_B025_NC_009812	0.3309
	5	22Kb	incomplete	50	24	2851498-2873581 info_outline	PHAGE_Entero_vB_IME197_NC_028671	0.3133
	6	10.7Kb	incomplete	30	10	2890841-2901623 info_outline	PHAGE_Lister_A500_NC_009810	0.3229
	7	5.8Kb	incomplete	20	10	2923676-2929500 info_outline	PHAGE_Mannhe_vB_MhS_1152AP2_NC_028956	0.4343
ES_A_CB_19OCT15_Ent-1220	1	11.6Kb	incomplete	40	13	505727-517361 info_outline	PHAGE_Cyanop_S_RIM12_NC_047716	0.3972
	2	26.8Kb	intact	120	36	1931169-1957990 info_outline	PHAGE_Entero_phiEf11_NC_013696	0.3382
	3	14.5Kb	incomplete	20	32	2408665-2423199 info_outline	PHAGE_Lactob_J_1_NC_022756	0.3315
	4	46.2Kb	intact	130	51	2414777-2460995 info_outline	PHAGE_Lister_2389_NC_003291	0.3456
	5	21.6Kb	incomplete	30	11	2577534-2599203 info_outline	PHAGE_Strept_315.6_NC_004589	0.3569
	6	23Kb	incomplete	40	12	2753330-2776364 info_outline	PHAGE_Lactob_phiAQ113_NC_019782	0.3415
	7	14.3Kb	incomplete	50	22	2876130-2890477 info_outline	PHAGE_Entero_vB_IME197_NC_028671	0.3209
ES_A_CB_09JUN15_ENt0180	1	7.6Kb	incomplete	60	6	961688-969316 info_outline	PHAGE_Tenaci_PTm1_NC_049340	0.3636
	2	10.5Kb	incomplete	30	13	1095559-1106061 info_outline	PHAGE_Entero_phiFL2A_NC_013643	0.383
	3	10.9Kb	incomplete	20	16	1828499-1839433 info_outline	PHAGE_Bacter_Diva_NC_028788	0.3449
	4	16.4Kb	incomplete	30	15	1909548-1926041 info_outline	PHAGE_Entero_phiFL3A_NC_013648	0.3646
	5	33.6Kb	incomplete	30	34	2893136-2926796 info_outline	PHAGE_Entero_phiFL2A_NC_013643	0.3682
	6	19.8Kb	questionable	90	25	2935970-2955772 info_outline	PHAGE_Entero_phiFL1A_NC_013646	0.3337
	7	33.8Kb	questionable	90	37	2987912-3021799 info_outline	PHAGE_Lactoc_bIL285_NC_002666	0.3516
	8	6.1Kb	questionable	70	12	3026731-3032899 info_outline	PHAGE_Entero_phiEf11_NC_013696	0.3279
ES_N_CB_27MAY14_EntR-0111	1	19.8Kb	questionable	70	20	2014097-2033951 info_outline	PHAGE_Lactoc_TP901_1_NC_002747	0.3721
	2	28.5Kb	incomplete	40	27	2546261-2574831 info_outline	PHAGE_Entero_vB_IME197_NC_028671	0.3559
	3	9.1Kb	incomplete	10	21	2590154-2599346 info_outline	PHAGE_Lister_A118_NC_003216	0.3498
	4	6Kb	incomplete	30	8	2840726-2846775 info_outline	PHAGE_Sphing_PAU_NC_019521	0.3498
	5	9.1Kb	incomplete	20	9	2851057-2860217 info_outline	PHAGE_Bacill_1_NC_009737	0.3182
ES_N_CB_29JUL14Ent-0260	1	11.6Kb	incomplete	40	13	405982-417602 info_outline	PHAGE_Prochl_P_SSM2_NC_006883(2)	0.3976
	2	8.7Kb	incomplete	20	14	692215-700943 info_outline	PHAGE_Lactoc_bIL286_NC_002667(3)	0.3304
	3	19Kb	incomplete	30	25	2141786-2160811 info_outline	PHAGE_Lactoc_bIL285_NC_002666(13)	0.3407
	4	14.7Kb	incomplete	20	12	2710852-2725619 info_outline	PHAGE_Entero_vB_IME197_NC_028671(2)	0.363
	5	11.8Kb	incomplete	20	21	2921284-2933113 info_outline	PHAGE_Entero_phiFL2A_NC_013643(3)	0.3419
ES-S-FC300-14SEP15-0605K	1	11.6Kb	incomplete	40	13	731360-742979 info_outline	PHAGE_Cyanop_S_RIM44_NC_047734	0.3978
	2	25.8Kb	incomplete	30	17	2463340-2489167 info_outline	PHAGE_Lactob_iLp84_NC_028783	0.3504
	3	14Kb	questionable	70	18	2524259-2538263 info_outline	PHAGE_Lactoc_bIL285_NC_002666	0.339
	4	20.1Kb	intact	100	23	2567044-2587219 info_outline	PHAGE_Lister_B025_NC_009812	0.3383
	5	17.2Kb	incomplete	20	30	2794146-2811360 info_outline	PHAGE_Bacill_SPbeta_NC_001884	0.3545
	6	27Kb	intact	110	36	2899360-2926421 info_outline	PHAGE_Entero_vB_IME197_NC_028671	0.3378
ES_V_FC030_23SEP14_0187J	1	11.6Kb	incomplete	40	13	1005707-1017341 info_outline	PHAGE_Cyanop_S_RIM12_NC_047716	0.3973
	2	33.7Kb	incomplete	50	38	1925611-1959319 info_outline	PHAGE_Entero_phiFL1A_NC_013646	0.3551
	3	18.2Kb	questionable	80	21	2688928-2707179 info_outline	PHAGE_Lactoc_bIL285_NC_002666	0.3442
	4	17.5Kb	intact	100	21	2736509-2754104 info_outline	PHAGE_Strept_315.1_NC_004584	0.3298
	5	22.6Kb	incomplete	50	16	2850237-2872863 info_outline	PHAGE_Escher_RCS47_NC_042128	0.3198
	6	10.3Kb	incomplete	30	10	2883356-2893680 info_outline	PHAGE_Lister_A118_NC_003216	0.3158
	7	21.8Kb	incomplete	20	12	2920779-2942598 info_outline	PHAGE_Escher_RCS47_NC_042128	0.3476
ES-N-FC088-25-AUG14-0156K	1	10.4Kb	incomplete	30	19	1465236-1475644 info_outline	PHAGE_Lactob_iLp84_NC_028783	0.3372
	2	36.9Kb	intact	140	49	1490564-1527516 info_outline	PHAGE_Lister_2389_NC_003291	0.3485
	3	11.6Kb	incomplete	40	13	2069301-2080920 info_outline	PHAGE_Synech_S_SKS1_NC_020851	0.3974
	4	20.8Kb	incomplete	20	20	2189293-2210161 info_outline	PHAGE_Lactoc_PLgT_1_NC_031016	0.3679
	5	12.3Kb	incomplete	20	19	2494637-2506994 info_outline	PHAGE_Entero_vB_IME196_NC_028990	0.3168
	6	15.6Kb	questionable	80	19	2745131-2760756 info_outline	PHAGE_Lactoc_bIL285_NC_002666	0.3384
	7	23.9Kb	intact	110	25	2767546-2791509 info_outline	PHAGE_Lister_B025_NC_009812	0.3398
	8	34.1Kb	incomplete	50	13	2837416-2871590 info_outline	PHAGE_Lactob_phiAQ113_NC_019782	0.3403
ES-V-FC106-27JAN15-0340I	1	11.6Kb	incomplete	40	13	814335-825969 info_outline	PHAGE_Cyanop_S_RIM44_NC_047734	0.3973
	2	24.5Kb	questionable	80	27	1862632-1887143 info_outline	PHAGE_Entero_vB_IME197_NC_028671	0.3666
	3	25Kb	incomplete	50	35	1931085-1956172 info_outline	PHAGE_Lactoc_bIL285_NC_002666	0.3379
	4	18.9Kb	incomplete	20	31	2341146-2360053 info_outline	PHAGE_Entero_phiFL2A_NC_013643	0.3525
	5	5.7Kb	incomplete	30	7	2778628-2784370 info_outline	PHAGE_Entero_vB_IME197_NC_028671	0.3239
	6	9.9Kb	incomplete	40	19	2791525-2801454 info_outline	PHAGE_Paenib_Harrison_NC_028746	0.3289
	7	8.8Kb	incomplete	40	11	2811233-2820068 info_outline	PHAGE_Anoxyb_A403_NC_048701	0.3319
ES-V-FC121-21SEP15-0627C	1	22.7Kb	incomplete	50	30	2617552-2640260 info_outline	PHAGE_Lactoc_bIL285_NC_002666	0.3449
	2	18.1Kb	incomplete	20	28	2837605-2855777 info_outline	PHAGE_Entero_phiFL3A_NC_013648	0.3356
	3	17.5Kb	incomplete	40	11	2878334-2895909 info_outline	PHAGE_Lactob_phiAQ113_NC_019782	0.3116
ES-S-FC200-12MAY14-0031K	1	24.1Kb	incomplete	20	29	2035328-2059517 info_outline	PHAGE_Lactob_iA2_NC_028830	0.3569
	2	16.6Kb	incomplete	30	15	2203794-2220461 info_outline	PHAGE_Entero_phiFL1A_NC_013646	0.3524
	3	11Kb	incomplete	30	15	2503829-2514867 info_outline	PHAGE_Salmon_SJ46_NC_031129	0.3585
	4	21.2Kb	questionable	80	27	2562568-2583807 info_outline	PHAGE_Entero_phiFL1A_NC_013646	0.3444
	5	19.7Kb	questionable	70	18	2594381-2614119 info_outline	PHAGE_Bacill_phBC6A52_NC_004821	0.3708
	6	17Kb	incomplete	30	21	2660632-2677677 info_outline	PHAGE_Lactoc_bIL285_NC_002666	0.3329
	7	26.5Kb	incomplete	20	24	3038194-3064737 info_outline	PHAGE_Entero_phiFL2A_NC_013643	0.3393
	8	32.2Kb	incomplete	50	22	3164986-3197234 info_outline	PHAGE_Entero_EfV12_phi1_NC_048087	0.3211
	9	18.2Kb	incomplete	30	11	3176219-3194434 info_outline	PHAGE_Entero_EFDG1_NC_029009	0.3205
ES-A-FC501-09JUN14-0068M	1	7.5Kb	incomplete	60	6	1724214-1731746 info_outline	PHAGE_Tenaci_PTm1_NC_049340	0.3635
	2	30.4Kb	incomplete	50	38	2688287-2718783 info_outline	PHAGE_Entero_phiFL2A_NC_013643	0.3524
	3	26.2Kb	intact	150	37	2827094-2853351 info_outline	PHAGE_Entero_phiEf11_NC_013696	0.3454
	4	9.1Kb	incomplete	20	13	2880976-2890079 info_outline	PHAGE_Clostr_phiCD38_2_NC_015568	0.3382
	5	26.9Kb	incomplete	60	33	2970813-2997735 info_outline	PHAGE_Lactoc_bIL285_NC_002666	0.3474
	6	10.3Kb	incomplete	50	11	3154445-3164817 info_outline	PHAGE_Entero_phiFL3A_NC_013648	0.3625
ES-V-FC132-19JAN16-0771K	1	11.6Kb	incomplete	40	13	259065-270705 info_outline	PHAGE_Synech_S_SKS1_NC_020851	0.3974
	2	19.4Kb	incomplete	20	32	2018112-2037572 info_outline	PHAGE_Lactoc_bIL285_NC_002666	0.344
	3	7.5Kb	incomplete	20	11	2458979-2466483 info_outline	PHAGE_Shigel_SfIV_NC_022749	0.3624
	4	35.2Kb	questionable	70	17	2585101-2620359 info_outline	PHAGE_Entero_phiEf11_NC_013696	0.3488
	5	17.9Kb	incomplete	40	31	2691887-2709830 info_outline	PHAGE_Entero_phiFL2A_NC_013643	0.3362
	6	9.3Kb	incomplete	30	16	2778180-2787550 info_outline	PHAGE_Entero_EF62phi_NC_017732	0.3379
	7	32.9Kb	incomplete	40	12	2799113-2832104 info_outline	PHAGE_Lactob_phig1e_NC_004305	0.346
>ES_N_SW_25JUN14_ENT_0207	1	23.4Kb	incomplete	50	32	409862-433318 info_outline	PHAGE_Lactoc_bIL285_NC_002666	0.3378
	2	11.6Kb	incomplete	40	13	702564-714204 info_outline	PHAGE_Cyanop_S_RIM12_NC_047716	0.3976
	3	61.7Kb	intact	150	65	901211-962968 info_outline	PHAGE_Entero_phiEf11_NC_013696	0.3472
	4	47.2Kb	questionable	70	50	2114555-2161792 info_outline	PHAGE_Entero_phiFL2A_NC_013643	0.3558
	5	23.4Kb	questionable	70	26	2833834-2857315 info_outline	PHAGE_Lister_B025_NC_009812	0.3371
	6	16.9Kb	incomplete	30	12	2931736-2948719 info_outline	PHAGE_Lactob_phiAQ113_NC_019782	0.3182
ES_N_SW_19MAY15_Ent-0976	1	11.6Kb	incomplete	40	13	425335-436955 info_outline	PHAGE_Cyanop_S_RIM44_NC_047734	0.3975
	2	13.2Kb	incomplete	40	23	1499184-1512421 info_outline	PHAGE_Entero_phiFL3A_NC_013648	0.3352
	3	18.8Kb	incomplete	40	28	2691360-2710170 info_outline	PHAGE_Lactob_Sha1_NC_019489	0.3495
	4	20Kb	incomplete	60	12	2764889-2784932 info_outline	PHAGE_Bacill_Shbh1_NC_030925	0.317
	5	7.3Kb	incomplete	60	7	2812723-2820030 info_outline	PHAGE_Bacter_Diva_NC_028788	0.3065
	6	8.5Kb	incomplete	40	14	2830908-2839433 info_outline	PHAGE_Strept_9872_NC_031094	0.3517
ES-N-SW-27APR15-ENT-0941	1	11.6Kb	incomplete	40	13	168486-180126 info_outline	PHAGE_Cyanop_S_RIM12_NC_047717	0.3975
	2	33.2Kb	questionable	80	34	1791728-1824967 info_outline	PHAGE_Entero_phiFL3A_NC_013648	0.3372
	3	19.5Kb	incomplete	60	25	1813554-1833111 info_outline	PHAGE_Strept_9871_NC_031069	0.3492
	4	17.1Kb	intact	100	19	2385910-2403100 info_outline	PHAGE_Lister_B025_NC_009812	0.3319
	5	11.4Kb	incomplete	30	22	2405303-2416754 info_outline	PHAGE_Entero_phiFL2A_NC_013643	0.3341
	6	13.2Kb	incomplete	40	12	2655346-2668547 info_outline	PHAGE_Lactob_phiAQ113_NC_019782	0.3069
	7	32.3Kb	intact	150	48	2665677-2698028 info_outline	PHAGE_Entero_phiFL4A_NC_013644	0.3189
	8	12.1Kb	incomplete	40	16	2881811-2893979 info_outline	PHAGE_Entero_vB_IME197_NC_028671	0.3416
ES_A_SW_14APR14_Ent0007	1	7.1Kb	incomplete	20	6	342651-349795 info_outline	PHAGE_Lactob_Lb_NC_047983	0.3419
	2	12.6Kb	incomplete	40	23	2278567-2291187 info_outline	PHAGE_Lactoc_bIL285_NC_002666	0.3489
	3	17.5Kb	incomplete	30	17	2315054-2332623 info_outline	PHAGE_Entero_phiFL2A_NC_013643	0.3524
ES_A_SW_14APR14EntR0002	1	11.6Kb	incomplete	40	13	98041-109681 info_outline	PHAGE_Cyanop_S_RIM12_NC_047716	0.3974
	2	43.9Kb	intact	120	58	856137-900101 info_outline	PHAGE_Entero_vB_IME197_NC_028671	0.3543
	3	53.2Kb	intact	150	60	926269-979488 info_outline	PHAGE_Entero_phiEf11_NC_013696	0.3389
	4	14Kb	incomplete	30	10	2417952-2432006 info_outline	PHAGE_Vibrio_X29_NC_024369	0.3512
	5	35.9Kb	questionable	80	22	2905180-2941093 info_outline	PHAGE_Entero_vB_IME197_NC_028671	0.3301
ES_A_SW_14SEP15_Ent-1154	1	26Kb	incomplete	50	39	519-26601 info_outline	PHAGE_Lactoc_bIL285_NC_002666	0.3428
	2	11.6Kb	incomplete	40	13	723333-734973 info_outline	PHAGE_Synech_S_SKS1_NC_020851	0.3976
	3	13.7Kb	incomplete	40	14	1725787-1739568 info_outline	PHAGE_Lactob_phiAT3_NC_005893	0.369
	4	46.4Kb	intact	100	59	2263886-2310374 info_outline	PHAGE_Bacill_phBC6A52_NC_004821	0.3529
	5	17.4Kb	incomplete	50	13	2341000-2358435 info_outline	PHAGE_Entero_phiFL2A_NC_013643	0.3585
	6	28.3Kb	incomplete	30	30	2501846-2530193 info_outline	PHAGE_Entero_EF62phi_NC_017732	0.3415
	7	12Kb	incomplete	30	10	2572908-2584951 info_outline	PHAGE_Bacill_BtCS33_NC_018085	0.3129
	8	27.1Kb	questionable	90	29	2666566-2693729 info_outline	PHAGE_Lister_B025_NC_009812	0.3316
ES-C-ST002-27APR15-0082A	1	20.5Kb	incomplete	30	20	2487686-2508217 info_outline	PHAGE_Lister_A006_NC_009815	0.3497
	2	12.8Kb	questionable	90	18	2644696-2657525 info_outline	PHAGE_Entero_phiFL1A_NC_013646	0.3438
ES-C-ST001-15JUN15-0096L	1	47.9Kb	intact	130	46	81354-129325 info_outline	PHAGE_Entero_phiFL1A_NC_013646	0.333
	2	5.8Kb	incomplete	60	6	2852611-2858502 info_outline	PHAGE_Paenib_Xenia_NC_028837	0.3834
ES-M-ST001-08MAR16-0147D	1	21.2Kb	incomplete	60	22	1755809-1777105 info_outline	PHAGE_Strept_9873_NC_047763	0.4081
	2	26.7Kb	incomplete	20	20	2206582-2233345 info_outline	PHAGE_Staphy_SPbeta_like_NC_029119	0.3689
	3	11.6Kb	incomplete	40	13	2236199-2247826 info_outline	PHAGE_Cyanop_S_RIM44_NC_047734	0.3973

## Sheet: Table S7
Genomic signatures identified through Neptune analysis (cut off score of 0.9)
E.hirae as inclusion group and E. faecalis as exclusion group								E. hirae as inclusion group and E. faeciumas exclusion group									E. faecalis as inclusion group and E. hirae as exclusion group									E. faecium as inclusion group and E. hirae as exclusion group
Contig ID	locus_tag	ftype	gene	length_bp	COG	product		Contig ID	locus_tag	ftype	length_bp	gene	EC_number	COG	product		Contig ID	locus_tag	ftype	length_bp	gene	EC_number	COG	product		Contig ID	locus_tag	ftype	length_bp	gene	EC_number	COG	product
11.231	GFBDKNGL_00002	CDS	epsE_1	1281	COG0463	Putative glycosyltransferase EpsE		18.691	MCINOGGB_00001	CDS	1410	gmuD	3.2.1.86	COG2723	6-phospho-beta-glucosidase GmuD		24.1504	PKDPPOAA_00001	CDS	636	thiE_1	2.5.1.3	COG0352	Thiamine-phosphate synthase		21.57	IJGGHGFA_00001	CDS	1017	ytfQ_1			ABC transporter periplasmic-binding protein YtfQ
11.231	GFBDKNGL_00003	CDS		1830		hypothetical protein		18.691	MCINOGGB_00002	CDS	1038	lipO		COG1653	Lipoprotein LipO		24.1504	PKDPPOAA_00002	CDS	288	thiM_1	2.7.1.50	COG2145	Hydroxyethylthiazole kinase		21.57	IJGGHGFA_00002	CDS	1089	chvE_1		COG4213	Multiple sugar-binding periplasmic receptor ChvE
11.231	GFBDKNGL_00004	CDS	pglF_1	681	COG1086	UDP-N-acetyl-alpha-D-glucosamine C6 dehydratase		18.691	MCINOGGB_00003	CDS	594				hypothetical protein		24.394	PKDPPOAA_00003	CDS	351	ygfK_1		COG0493	Putative oxidoreductase YgfK		21.57	IJGGHGFA_00003	CDS	1527	xylG_1	3.6.3.17	COG1129	Xylose import ATP-binding protein XylG
11.231	GFBDKNGL_00005	CDS	ywqD_1	798	COG0489	Tyrosine-protein kinase YwqD		18.691	MCINOGGB_00004	CDS	909	araQ_1		COG0395	L-arabinose transport system permease protein AraQ		19.208	PKDPPOAA_00004	CDS	801	bacC	1.1.1.385		Dihydroanticapsin 7-dehydrogenase		21.2099	IJGGHGFA_00004	CDS	651				hypothetical protein
11.231	GFBDKNGL_00006	CDS	ywqC_1	819	COG3944	putative capsular polysaccharide biosynthesis protein YwqC		18.691	MCINOGGB_00005	CDS	954	yteP_1		COG4209	putative multiple-sugar transport system permease YteP		19.208	PKDPPOAA_00005	CDS	1863	licR_1		COG1762	putative licABCH operon regulator		4.1415	IJGGHGFA_00005	CDS	627	yecD_1	3.-.-.-	COG1335	Isochorismatase family protein YecD
11.231	GFBDKNGL_00007	CDS		669		hypothetical protein		18.691	MCINOGGB_00006	CDS	1347				hypothetical protein		19.208	PKDPPOAA_00006	CDS	486				hypothetical protein		4.1415	IJGGHGFA_00006	CDS	387	rclA_1		COG1249	putative pyridine nucleotide-disulfide oxidoreductase RclA
11.231	GFBDKNGL_00008	CDS		582		hypothetical protein		18.691	MCINOGGB_00007	CDS	639				hypothetical protein		19.208	PKDPPOAA_00007	CDS	555	srlA		COG3730	PTS system glucitol/sorbitol-specific EIIC component		8.412	IJGGHGFA_00007	CDS	1614	cdr_1	1.8.1.14		Coenzyme A disulfide reductase
11.231	GFBDKNGL_00009	CDS		1074		hypothetical protein		18.691	MCINOGGB_00008	CDS	1869				hypothetical protein		19.208	PKDPPOAA_00008	CDS	996	srlE	2.7.1.198	COG3732	PTS system glucitol/sorbitol-specific EIIB component		20.35	IJGGHGFA_00008	CDS	1473				hypothetical protein
6.64	GFBDKNGL_00010	CDS	ribD	621	COG0117	Riboflavin biosynthesis protein RibD		18.691	MCINOGGB_00009	CDS	486				hypothetical protein		19.208	PKDPPOAA_00009	CDS	357	srlB_1		COG3731	PTS system glucitol/sorbitol-specific EIIA component		3.1813	IJGGHGFA_00009	CDS	756	yesR_1	3.2.1.172	COG4225	Unsaturated rhamnogalacturonyl hydrolase YesR
6.64	GFBDKNGL_00011	CDS	ribE	1176	COG0307	Riboflavin synthase		18.691	MCINOGGB_00010	CDS	1305				hypothetical protein		19.208	PKDPPOAA_00010	CDS	678	fsaA	4.1.2.-	COG0176	Fructose-6-phosphate aldolase 1		5.25	IJGGHGFA_00010	CDS	501				hypothetical protein
6.64	GFBDKNGL_00012	CDS	ribBA	462	COG0108	Riboflavin biosynthesis protein RibBA		18.691	MCINOGGB_00011	CDS	2235	marA			Multiple antibiotic resistance protein MarA		19.208	PKDPPOAA_00011	CDS	1773	sph	4.2.1.53		Oleate hydratase		5.25	IJGGHGFA_00011	CDS	918	opuCC_1		COG1732	Glycine betaine/carnitine/choline-binding protein OpuCC
6.64	GFBDKNGL_00013	CDS	ribH	1065	COG0054	6,7-dimethyl-8-ribityllumazine synthase		18.691	MCINOGGB_00012	CDS	768	ydjF_1		COG1349	putative HTH-type transcriptional regulator YdjF		24.888	PKDPPOAA_00012	CDS	531				hypothetical protein		5.25	IJGGHGFA_00012	CDS	294	opuCB_1			Carnitine transport permease protein OpuCB
19.98	GFBDKNGL_00014	CDS		1581		hypothetical protein		21.1121	MCINOGGB_00013	CDS	843				hypothetical protein		24.1361	PKDPPOAA_00013	CDS	312				hypothetical protein		3.75	IJGGHGFA_00013	CDS	657	natA_1		COG4555	ABC transporter ATP-binding protein NatA
19.98	GFBDKNGL_00015	CDS		246		hypothetical protein		1.139	MCINOGGB_00014	CDS	759	ydjF_2		COG1349	putative HTH-type transcriptional regulator YdjF		24.566	PKDPPOAA_00014	CDS	867				hypothetical protein		3.75	IJGGHGFA_00014	CDS	138				hypothetical protein
19.98	GFBDKNGL_00016	CDS		498		hypothetical protein		1.139	MCINOGGB_00015	CDS	639	fucA	4.1.2.17	COG0235	L-fuculose phosphate aldolase		24.566	PKDPPOAA_00015	CDS	1263	icaA_1	2.4.1.-	COG1215	Poly-beta-1,6-N-acetyl-D-glucosamine synthase		14.141	IJGGHGFA_00015	CDS	531				hypothetical protein
19.98	GFBDKNGL_00017	CDS		1170		hypothetical protein		1.139	MCINOGGB_00016	CDS	1278	fucI_1	5.3.1.25	COG2407	L-fucose isomerase		24.566	PKDPPOAA_00016	CDS	2067				hypothetical protein		14.141	IJGGHGFA_00016	CDS	1029				hypothetical protein
15.116	GFBDKNGL_00018	CDS	ugd_1	1092	COG1004	UDP-glucose 6-dehydrogenase		1.139	MCINOGGB_00017	CDS	507	fucI_2	5.3.1.25	COG2407	L-fucose isomerase		24.566	PKDPPOAA_00017	CDS	849				hypothetical protein		14.141	IJGGHGFA_00017	CDS	759				hypothetical protein
15.116	GFBDKNGL_00019	CDS	epsD	627		Putative glycosyltransferase EpsD		1.139	MCINOGGB_00018	CDS	1458	rhaB	2.7.1.5		Rhamnulokinase		24.566	PKDPPOAA_00018	CDS	312				hypothetical protein		14.141	IJGGHGFA_00018	CDS	741				hypothetical protein
15.116	GFBDKNGL_00020	CDS	pglC	1119	COG2148	Undecaprenyl phosphate N,N'-diacetylbacillosamine 1-phosphate transferase		1.139	MCINOGGB_00019	CDS	1317				hypothetical protein		24.566	PKDPPOAA_00019	CDS	510	patA_1	2.6.1.-	COG0436	Putative N-acetyl-LL-diaminopimelate aminotransferase		14.141	IJGGHGFA_00019	CDS	1254				hypothetical protein
15.116	GFBDKNGL_00021	CDS	epsN	630	COG0399	Putative pyridoxal phosphate-dependent aminotransferase EpsN		1.139	MCINOGGB_00020	CDS	960	manX_1	2.7.1.191		PTS system mannose-specific EIIAB component		11.702	PKDPPOAA_00020	CDS	219				hypothetical protein		14.141	IJGGHGFA_00020	CDS	228	yybR_1		COG1733	putative HTH-type transcriptional regulator YybR
15.116	GFBDKNGL_00022	CDS	epsM	1818	COG0110	Putative acetyltransferase EpsM		1.139	MCINOGGB_00021	CDS	810	sorA		COG3715	PTS system sorbose-specific EIIC component		11.702	PKDPPOAA_00021	CDS	1800				hypothetical protein		15.311	IJGGHGFA_00021	CDS	300				hypothetical protein
15.116	GFBDKNGL_00023	CDS	pglF_2	765	COG1086	UDP-N-acetyl-alpha-D-glucosamine C6 dehydratase		11.1331	MCINOGGB_00022	CDS	1470				hypothetical protein		11.702	PKDPPOAA_00022	CDS	1143	ugl_1	3.2.1.180		Unsaturated chondroitin disaccharide hydrolase		15.311	IJGGHGFA_00022	CDS	993	thiY_1		COG0715	Formylaminopyrimidine-binding protein
15.116	GFBDKNGL_00024	CDS	ywqE_1	696	COG4464	Tyrosine-protein phosphatase YwqE		22.1799	MCINOGGB_00023	CDS	1515				hypothetical protein		11.702	PKDPPOAA_00023	CDS	1278	msmE_1		COG1653	Multiple sugar-binding protein		15.311	IJGGHGFA_00023	CDS	726	ssuB_1	3.6.3.-	COG1116	Aliphatic sulfonates import ATP-binding protein SsuB
15.116	GFBDKNGL_00025	CDS	ywqD_2	780	COG0489	Tyrosine-protein kinase YwqD		22.1799	MCINOGGB_00024	CDS	1293				hypothetical protein		11.702	PKDPPOAA_00024	CDS	903	ugpA_1		COG1175	sn-glycerol-3-phosphate transport system permease protein UgpA		4.1634	IJGGHGFA_00024	CDS	1395	uxaC_1	5.3.1.12	COG1904	Uronate isomerase
15.116	GFBDKNGL_00026	CDS	ywqC_2	927	COG3944	putative capsular polysaccharide biosynthesis protein YwqC		22.1799	MCINOGGB_00025	CDS	4062				hypothetical protein		11.702	PKDPPOAA_00025	CDS	879	araQ_1		COG0395	L-arabinose transport system permease protein AraQ		4.1634	IJGGHGFA_00025	CDS	1500	uxaA_1	4.2.1.7	COG2721	Altronate dehydratase
21.1	GFBDKNGL_00027	CDS	glsA2_1	1431	COG2066	Glutaminase 2		11.508	MCINOGGB_00026	CDS	537				hypothetical protein		11.642	PKDPPOAA_00026	CDS	936	apbE_1	2.7.1.180	COG1477	FAD:protein FMN transferase		4.1842	IJGGHGFA_00026	CDS	438	mtlF_1		COG2213	Mannitol-specific phosphotransferase enzyme IIA component
21.1	GFBDKNGL_00028	CDS	gadC_1	1170	COG0531	Glutamate/gamma-aminobutyrate antiporter		11.508	MCINOGGB_00027	CDS	762				hypothetical protein		11.642	PKDPPOAA_00027	CDS	609	nfr1_1	1.5.1.36	COG0431	NADH-dependent flavin reductase subunit 1		16.416	IJGGHGFA_00027	CDS	870	fba_1	4.1.2.13		Fructose-bisphosphate aldolase
21.1	GFBDKNGL_00029	CDS	amt_1	852		Ammonia channel		11.508	MCINOGGB_00028	CDS	210				hypothetical protein		11.642	PKDPPOAA_00028	CDS	1257	nfr1_2	1.5.1.36	COG0431	NADH-dependent flavin reductase subunit 1		16.416	IJGGHGFA_00028	CDS	216				hypothetical protein
18.326	GFBDKNGL_00030	CDS	yvgN	255	COG0656	Glyoxal reductase		21	MCINOGGB_00029	CDS	2541				hypothetical protein		20.35	PKDPPOAA_00029	CDS	1491				hypothetical protein		4.1633	IJGGHGFA_00029	CDS	837				hypothetical protein
18.326	GFBDKNGL_00031	CDS		717		hypothetical protein		4.95	MCINOGGB_00030	CDS	1302		3.4.13.-	COG0624	Putative dipeptidase		20.35	PKDPPOAA_00030	CDS	684				hypothetical protein		12.267	IJGGHGFA_00030	CDS	552	opuCA_1	3.6.3.32		Carnitine transport ATP-binding protein OpuCA
18.326	GFBDKNGL_00032	CDS		777		hypothetical protein		4.95	MCINOGGB_00031	CDS	723	yvoA_1		COG2188	HTH-type transcriptional repressor YvoA		20.35	PKDPPOAA_00031	CDS	96				hypothetical protein		3.166	IJGGHGFA_00031	CDS	636	btsS_1	2.7.13.3	COG3275	Sensor histidine kinase BtsS
18.326	GFBDKNGL_00033	CDS		1140		hypothetical protein		13.577	MCINOGGB_00032	CDS	219				hypothetical protein		20.35	PKDPPOAA_00032	CDS	825	lpxG_1	3.6.1.-	COG1408	UDP-2,3-diacylglucosamine pyrophosphatase LpxG		22.1261	IJGGHGFA_00032	CDS	1698	cna_1			Collagen adhesin
18.326	GFBDKNGL_00034	CDS	rodA_1	240	COG0772	Peptidoglycan glycosyltransferase RodA		13.577	MCINOGGB_00033	CDS	1218				hypothetical protein		24.366	PKDPPOAA_00033	CDS	1269	codB_1		COG1457	Cytosine permease		10.2348	IJGGHGFA_00033	CDS	267				hypothetical protein
20.745	GFBDKNGL_00035	CDS		264		hypothetical protein		21.1444	MCINOGGB_00034	CDS	609				hypothetical protein		24.366	PKDPPOAA_00034	CDS	1095				hypothetical protein		21.2083	IJGGHGFA_00034	CDS	837				hypothetical protein
8.89	GFBDKNGL_00036	CDS		189		hypothetical protein		21.1444	MCINOGGB_00035	CDS	480				hypothetical protein		24.1488	PKDPPOAA_00035	CDS	333	fldH	1.1.1.-		Phenyllactate dehydrogenase		21.2083	IJGGHGFA_00035	CDS	684	rhgT_1	3.1.1.-	COG2755	Rhamnogalacturonan acetylesterase RhgT
8.89	GFBDKNGL_00037	CDS		372		hypothetical protein		19.155	MCINOGGB_00036	CDS	1065				hypothetical protein		24.1488	PKDPPOAA_00036	CDS	1107	hcxA_1	1.1.1.-	COG0371	Hydroxycarboxylate dehydrogenase A		21.2083	IJGGHGFA_00036	CDS	528	uxaC_2	5.3.1.12	COG1904	Uronate isomerase
8.89	GFBDKNGL_00038	CDS		75		hypothetical protein		19.155	MCINOGGB_00037	CDS	1581				hypothetical protein		11.676	PKDPPOAA_00037	CDS	363				hypothetical protein		3.751	IJGGHGFA_00037	CDS	441	mtlF_2		COG2213	Mannitol-specific phosphotransferase enzyme IIA component
8.89	GFBDKNGL_00039	tRNA		420		tRNA-Gln(ctg)		19.155	MCINOGGB_00038	CDS	246				hypothetical protein		11.676	PKDPPOAA_00038	CDS	402	gcdC_1	4.1.1.70	COG0511	Glutaconyl-CoA decarboxylase subunit gamma		3.751	IJGGHGFA_00038	CDS	762	mtlR_1			Transcriptional regulator MtlR
8.89	GFBDKNGL_00040	CDS		732		hypothetical protein		19.155	MCINOGGB_00039	CDS	498				hypothetical protein		11.676	PKDPPOAA_00039	CDS	1116	gcdB_1	4.1.1.70	COG1883	Glutaconyl-CoA decarboxylase subunit beta		5.45	IJGGHGFA_00039	CDS	480	siaQ_1		COG3090	Sialic acid TRAP transporter small permease protein SiaQ
8.89	GFBDKNGL_00041	CDS		1515		hypothetical protein		20.1345	MCINOGGB_00040	CDS	405				hypothetical protein		11.676	PKDPPOAA_00040	CDS	90				hypothetical protein		21.2097	IJGGHGFA_00040	CDS	507	lipO_1		COG1653	Lipoprotein LipO
22.831	GFBDKNGL_00042	CDS		1293		hypothetical protein		20.1345	MCINOGGB_00041	CDS	381				hypothetical protein		11.676	PKDPPOAA_00041	CDS	1011	citC_1	6.2.1.22	COG3053	[Citrate [pro-3S]-lyase] ligase		19.78	IJGGHGFA_00041	CDS	1131	metE	2.1.1.14	COG0620	5-methyltetrahydropteroyltriglutamate--homocysteine methyltransferase
22.831	GFBDKNGL_00043	CDS		4062		hypothetical protein		4.644	MCINOGGB_00042	CDS	369				hypothetical protein		11.676	PKDPPOAA_00042	CDS	309	citD_1		COG3052	Citrate lyase acyl carrier protein		21.1235	IJGGHGFA_00042	CDS	444				hypothetical protein
22.831	GFBDKNGL_00044	CDS		1527		hypothetical protein		4.644	MCINOGGB_00043	CDS	885	drrA	3.6.3.-		Daunorubicin/doxorubicin resistance ATP-binding protein DrrA		11.676	PKDPPOAA_00043	CDS	888	citE_1	4.1.3.6	COG2301	Citrate lyase subunit beta		21.1235	IJGGHGFA_00043	CDS	336				hypothetical protein
19.622	GFBDKNGL_00045	CDS		465		hypothetical protein		4.644	MCINOGGB_00044	CDS	753				hypothetical protein		11.676	PKDPPOAA_00044	CDS	1533	citF_1	4.1.3.6	COG3051	Citrate lyase alpha chain		21.446	IJGGHGFA_00044	CDS	906	nosF		COG1131	putative ABC transporter ATP-binding protein NosF
19.622	GFBDKNGL_00046	CDS	fruA_1	1329	COG1299	PTS system fructose-specific EIIABC component		4.644	MCINOGGB_00045	CDS	1116	desK	2.7.13.3	COG4585	Sensor histidine kinase DesK		11.676	PKDPPOAA_00045	CDS	537	citX_1	2.7.7.61	COG3697	Apo-citrate lyase phosphoribosyl-dephospho-CoA transferase		4.1644	IJGGHGFA_00045	CDS	195	yteP_1		COG4209	putative multiple-sugar transport system permease YteP
0.797	GFBDKNGL_00047	CDS		342		hypothetical protein		4.644	MCINOGGB_00046	CDS	606	desR		COG2197	Transcriptional regulatory protein DesR		11.676	PKDPPOAA_00046	CDS	1398		2.1.3.1	COG5016	Methylmalonyl-CoA carboxyltransferase 5S subunit		15.1256	IJGGHGFA_00046	CDS	420	kdgK_1	2.7.1.45	COG0524	2-dehydro-3-deoxygluconokinase
0.797	GFBDKNGL_00048	CDS		1470		hypothetical protein		4.644	MCINOGGB_00047	CDS	516				hypothetical protein		11.676	PKDPPOAA_00047	CDS	1173		1.1.1.38		NAD-dependent malic enzyme		15.1256	IJGGHGFA_00047	CDS	843	kduI1_1	5.3.1.17	COG3717	4-deoxy-L-threo-5-hexosulose-uronate ketol-isomerase 1
11.575	GFBDKNGL_00049	CDS		312		hypothetical protein		4.644	MCINOGGB_00048	CDS	696				hypothetical protein		11.676	PKDPPOAA_00048	CDS	870	citG_1	2.4.2.52	COG1767	2-(5''-triphosphoribosyl)-3'-dephosphocoenzyme-A synthase		5.157	IJGGHGFA_00048	CDS	240				hypothetical protein
1.286	GFBDKNGL_00050	CDS	nadR_1	1473	COG1827	Transcription repressor NadR		4.644	MCINOGGB_00049	CDS	828	gatY	4.1.2.40	COG0191	D-tagatose-1,6-bisphosphate aldolase subunit GatY		21.505	PKDPPOAA_00049	CDS	2646	ppdK	2.7.9.1	COG0574	Pyruvate, phosphate dikinase		10.1818	IJGGHGFA_00049	CDS	600	betI_1			HTH-type transcriptional regulator BetI
20.465	GFBDKNGL_00051	CDS		282		Pesticidal crystal protein Cry22Aa		4.644	MCINOGGB_00050	CDS	285	gatB	2.7.1.200	COG3414	PTS system galactitol-specific EIIB component		21.505	PKDPPOAA_00050	CDS	630	ccpN		COG0517	Transcriptional repressor CcpN		16.387	IJGGHGFA_00050	CDS	513	anr_1			Transcriptional activator protein Anr
4.168	GFBDKNGL_00052	CDS		459		hypothetical protein		4.644	MCINOGGB_00051	CDS	1347	gatC		COG3775	PTS system galactitol-specific EIIC component		21.505	PKDPPOAA_00051	CDS	813	yqfL_1	2.7.11.32	COG1806	Putative pyruvate, phosphate dikinase regulatory protein		12.1261	IJGGHGFA_00051	CDS	1509				Putative trans-acting regulator
4.168	GFBDKNGL_00053	CDS		366		hypothetical protein		4.644	MCINOGGB_00052	CDS	462	gatA		COG1762	PTS system galactitol-specific EIIA component		24.1525	PKDPPOAA_00052	CDS	516	eutB_1	4.3.1.7	COG4303	Ethanolamine ammonia-lyase heavy chain		12.1261	IJGGHGFA_00052	CDS	2481				hypothetical protein
19.856	GFBDKNGL_00054	CDS	tee6_1	828		Trypsin-resistant surface T6 protein		4.644	MCINOGGB_00053	CDS	1944	manR		COG1762	Transcriptional regulator ManR		24.1525	PKDPPOAA_00053	CDS	912	eutC_1	4.3.1.7	COG4302	Ethanolamine ammonia-lyase light chain		12.1261	IJGGHGFA_00053	CDS	336				hypothetical protein
19.856	GFBDKNGL_00055	CDS		669		hypothetical protein		4.644	MCINOGGB_00054	CDS	210				hypothetical protein		24.621	PKDPPOAA_00054	CDS	414				hypothetical protein		12.1261	IJGGHGFA_00054	CDS	1035				hypothetical protein
19.856	GFBDKNGL_00056	CDS		1248		hypothetical protein		8.801	MCINOGGB_00055	CDS	1797	lmrA	3.6.3.44	COG1132	Multidrug resistance ABC transporter ATP-binding and permease protein		24.621	PKDPPOAA_00055	CDS	2034	mtlR_1			Transcriptional regulator MtlR		12.1261	IJGGHGFA_00055	CDS	681				hypothetical protein
19.856	GFBDKNGL_00057	CDS	lysA_1	807	COG0019	Diaminopimelate decarboxylase		8.801	MCINOGGB_00056	CDS	633	slyA_1			Transcriptional regulator SlyA		24.621	PKDPPOAA_00056	CDS	435	mtlF_1		COG2213	Mannitol-specific phosphotransferase enzyme IIA component		15.2176	IJGGHGFA_00056	CDS	228				hypothetical protein
19.856	GFBDKNGL_00058	CDS	dapF_1	882	COG0253	Diaminopimelate epimerase		21.517	MCINOGGB_00057	CDS	492				hypothetical protein		24.18	PKDPPOAA_00057	CDS	480				hypothetical protein		17.1236	IJGGHGFA_00057	CDS	720				hypothetical protein
19.856	GFBDKNGL_00059	CDS	dapA_1	708	COG0329	4-hydroxy-tetrahydrodipicolinate synthase		10.1654	MCINOGGB_00058	CDS	612				hypothetical protein		24.18	PKDPPOAA_00058	CDS	390				hypothetical protein		17.1236	IJGGHGFA_00058	CDS	942	panE	1.1.1.169	COG1893	2-dehydropantoate 2-reductase
19.856	GFBDKNGL_00060	CDS	dapB_1	351	COG0289	4-hydroxy-tetrahydrodipicolinate reductase		15.439	MCINOGGB_00059	CDS	450				hypothetical protein		24.18	PKDPPOAA_00059	CDS	735				hypothetical protein		17.1236	IJGGHGFA_00059	CDS	1122	garK	2.7.1.165	COG1929	Glycerate 2-kinase
11.463	GFBDKNGL_00061	CDS		1485		hypothetical protein		20.1433	MCINOGGB_00060	CDS	1077	sugC_1	3.6.3.-	COG3839	Trehalose import ATP-binding protein SugC		24.18	PKDPPOAA_00060	CDS	219				hypothetical protein		7.862	IJGGHGFA_00060	CDS	807	idnO	1.1.1.69		5-keto-D-gluconate 5-reductase
12.83	GFBDKNGL_00062	CDS	murF_1	240	COG0770	UDP-N-acetylmuramoyl-tripeptide--D-alanyl-D-alanine ligase		20.1433	MCINOGGB_00061	CDS	888	lacF_1			Lactose transport system permease protein LacF		24.1407	PKDPPOAA_00061	CDS	174				hypothetical protein		7.862	IJGGHGFA_00061	CDS	843	kduI1_2	5.3.1.17	COG3717	4-deoxy-L-threo-5-hexosulose-uronate ketol-isomerase 1
12.83	GFBDKNGL_00063	CDS		1665		hypothetical protein		20.1433	MCINOGGB_00062	CDS	819	araQ_2		COG0395	L-arabinose transport system permease protein AraQ		24.1407	PKDPPOAA_00062	CDS	729	lytR_1		COG3279	Sensory transduction protein LytR		7.862	IJGGHGFA_00062	CDS	1008	kdgK_2	2.7.1.45		2-dehydro-3-deoxygluconokinase
12.83	GFBDKNGL_00064	CDS		285		hypothetical protein		20.1433	MCINOGGB_00063	CDS	1299	rnj	3.1.-.-		Ribonuclease J		24.1407	PKDPPOAA_00063	CDS	420	lrgA_1		COG1380	Antiholin-like protein LrgA		7.862	IJGGHGFA_00063	CDS	645	kdgA		COG0800	KHG/KDPG aldolase
12.83	GFBDKNGL_00065	CDS		2541		hypothetical protein		20.1433	MCINOGGB_00064	CDS	1281	ugpB		COG1653	sn-glycerol-3-phosphate-binding periplasmic protein UgpB		24.1407	PKDPPOAA_00064	CDS	684	lrgB_1		COG1346	Antiholin-like protein LrgB		7.862	IJGGHGFA_00064	CDS	759	iclR		COG1414	Transcriptional repressor IclR
21	GFBDKNGL_00066	CDS		510		hypothetical protein		7.1005	MCINOGGB_00065	CDS	243				hypothetical protein		5.81	PKDPPOAA_00065	CDS	1176	ftsW_1	2.4.1.129	COG0772	putative peptidoglycan glycosyltransferase FtsW		7.862	IJGGHGFA_00065	CDS	1152	fucO	1.1.1.77	COG1454	Lactaldehyde reductase
4.515	GFBDKNGL_00067	CDS	queT_1	762	COG4708	Queuosine precursor transporter QueT		7.1005	MCINOGGB_00066	CDS	978	mftC_1	2.-.-.-	COG0535	Putative mycofactocin radical SAM maturase MftC		5.81	PKDPPOAA_00066	CDS	1149	rodA_1	2.4.1.129	COG0772	Peptidoglycan glycosyltransferase RodA		7.862	IJGGHGFA_00066	CDS	312	rhaM	5.1.3.32	COG3254	L-rhamnose mutarotase
4.515	GFBDKNGL_00068	CDS	bacC_1	222		Dihydroanticapsin 7-dehydrogenase		0.1128	MCINOGGB_00067	CDS	279	yvqK_1	2.5.1.17	COG2096	Cob(I)yrinic acid a,c-diamide adenosyltransferase		5.81	PKDPPOAA_00067	CDS	888	cynR_1			HTH-type transcriptional regulator CynR		7.862	IJGGHGFA_00067	CDS	846	rhaD	4.1.2.19	COG0235	Rhamnulose-1-phosphate aldolase
4.515	GFBDKNGL_00069	CDS		1536		hypothetical protein		0.1971	MCINOGGB_00068	CDS	399	nrdZ_1	1.17.4.1	COG0209	Vitamin B12-dependent ribonucleoside-diphosphate reductase		5.81	PKDPPOAA_00068	CDS	678	cynR_2			HTH-type transcriptional regulator CynR		7.862	IJGGHGFA_00068	CDS	1257	rhaA	5.3.1.14	COG4806	L-rhamnose isomerase
4.515	GFBDKNGL_00070	CDS		702		hypothetical protein		10.1578	MCINOGGB_00069	CDS	1473				Pesticidal crystal protein Cry22Aa		11.412	PKDPPOAA_00069	CDS	1089	hcxA_2	1.1.1.-	COG0371	Hydroxycarboxylate dehydrogenase A		7.862	IJGGHGFA_00069	CDS	1461	rhaB	2.7.1.5		Rhamnulokinase
4.515	GFBDKNGL_00071	CDS	yohK_1	417	COG1346	Inner membrane protein YohK		5.737	MCINOGGB_00070	CDS	594				hypothetical protein		1.327	PKDPPOAA_00070	CDS	609	nanE_1	5.1.3.9	COG3010	Putative N-acetylmannosamine-6-phosphate 2-epimerase		7.862	IJGGHGFA_00070	CDS	870	araC_1			Arabinose operon regulatory protein
4.515	GFBDKNGL_00072	CDS	lrgA_1	600	COG1380	Antiholin-like protein LrgA		1.1335	MCINOGGB_00071	CDS	375			COG0053	putative cation efflux system protein		1.327	PKDPPOAA_00071	CDS	2340	ygjK_1	3.2.1.-		Glucosidase YgjK		7.862	IJGGHGFA_00071	CDS	900	rhaS			HTH-type transcriptional activator RhaS
11.688	GFBDKNGL_00073	CDS		357		hypothetical protein		1.1335	MCINOGGB_00072	CDS	192				hypothetical protein		24.1272	PKDPPOAA_00072	CDS	159				hypothetical protein		7.862	IJGGHGFA_00072	CDS	825	iolE	4.2.1.44		Inosose dehydratase
11.688	GFBDKNGL_00074	CDS		609		hypothetical protein		16.1079	MCINOGGB_00073	CDS	1203				hypothetical protein		24.1272	PKDPPOAA_00073	CDS	348	pduU_1		COG4810	Propanediol utilization protein PduU		7.862	IJGGHGFA_00073	CDS	1296	dctM		COG1593	C4-dicarboxylate TRAP transporter large permease protein DctM
21.608	GFBDKNGL_00075	CDS		480		hypothetical protein		21.178	MCINOGGB_00074	CDS	156				hypothetical protein		24.1272	PKDPPOAA_00074	CDS	582	pdtaR_1		COG3707	putative transcriptional regulatory protein pdtaR		7.862	IJGGHGFA_00074	CDS	480	siaQ_2		COG3090	Sialic acid TRAP transporter small permease protein SiaQ
21.608	GFBDKNGL_00076	CDS		594		hypothetical protein		21.262	MCINOGGB_00075	CDS	711				hypothetical protein		24.1272	PKDPPOAA_00075	CDS	1434	pdtaS_1	2.7.13.3	COG3920	putative sensor histidine kinase pdtaS		7.862	IJGGHGFA_00075	CDS	1029			COG1638	Solute-binding protein
1.9	GFBDKNGL_00077	CDS	rny_1	684		Ribonuclease Y		11.448	MCINOGGB_00076	CDS	3690				hypothetical protein		2.79	PKDPPOAA_00076	CDS	462				hypothetical protein		7.862	IJGGHGFA_00076	CDS	1107	yesR_2	3.2.1.172	COG4225	Unsaturated rhamnogalacturonyl hydrolase YesR
1.9	GFBDKNGL_00078	CDS	tenA_1	639	COG0819	Aminopyrimidine aminohydrolase		5.949	MCINOGGB_00077	CDS	177	chiA1_1	3.2.1.14		Chitinase A1		2.79	PKDPPOAA_00077	CDS	1170		1.1.1.38		NAD-dependent malic enzyme		21.1447	IJGGHGFA_00077	CDS	660	yecS_1		COG0765	L-cystine transport system permease protein YecS
1.9	GFBDKNGL_00079	CDS	thiE_1	822	COG0352	Thiamine-phosphate synthase		0.644	MCINOGGB_00078	CDS	1818				hypothetical protein		2.79	PKDPPOAA_00078	CDS	1326	cimH_1		COG3493	Citrate/malate transporter		21.1447	IJGGHGFA_00078	CDS	198	fliY		COG0834	L-cystine-binding protein FliY
1.9	GFBDKNGL_00080	CDS	thiM_1	804	COG2145	Hydroxyethylthiazole kinase		0.644	MCINOGGB_00079	CDS	384				hypothetical protein		2.79	PKDPPOAA_00079	CDS	1551	dcuS_1	2.7.13.3	COG3290	Sensor histidine kinase DcuS		4.2067	IJGGHGFA_00079	CDS	273	licC_1		COG1455	Lichenan permease IIC component
1.9	GFBDKNGL_00081	CDS	thiD_1	594		Hydroxymethylpyrimidine/phosphomethylpyrimidine kinase		0.644	MCINOGGB_00080	CDS	723				hypothetical protein		2.251	PKDPPOAA_00080	CDS	792	folP_1	2.5.1.15		Dihydropteroate synthase		0.1529	IJGGHGFA_00080	CDS	555	inlJ_1			Internalin-J
14.447	GFBDKNGL_00082	CDS		843		hypothetical protein		7.351	MCINOGGB_00081	CDS	642				hypothetical protein		2.251	PKDPPOAA_00081	CDS	594		3.6.1.66	COG0127	dITP/XTP pyrophosphatase		18.14	IJGGHGFA_00081	CDS	156				hypothetical protein
14.447	GFBDKNGL_00083	CDS		690		hypothetical protein		7.351	MCINOGGB_00082	CDS	798				hypothetical protein		2.251	PKDPPOAA_00082	CDS	561	folE_1	3.5.4.16	COG0302	GTP cyclohydrolase 1		18.14	IJGGHGFA_00082	CDS	420				hypothetical protein
21.831	GFBDKNGL_00084	CDS		231		hypothetical protein		21.1887	MCINOGGB_00083	CDS	285				hypothetical protein		2.251	PKDPPOAA_00083	CDS	486	folK_1	2.7.6.3	COG0801	2-amino-4-hydroxy-6-hydroxymethyldihydropteridine pyrophosphokinase		18.14	IJGGHGFA_00083	CDS	345				hypothetical protein
21.831	GFBDKNGL_00085	CDS		603		hypothetical protein		12.56	MCINOGGB_00084	CDS	390				hypothetical protein		2.251	PKDPPOAA_00084	CDS	363	folB_1	4.1.2.25	COG1539	Dihydroneopterin aldolase		10.998	IJGGHGFA_00084	CDS	459				hypothetical protein
21.831	GFBDKNGL_00086	CDS	agrB_1	1278	COG4512	Accessory gene regulator protein B		12.56	MCINOGGB_00085	CDS	564	yvqK_2	2.5.1.17	COG2096	Cob(I)yrinic acid a,c-diamide adenosyltransferase		14.43	PKDPPOAA_00085	CDS	1896	bglF_1		COG1263	PTS system beta-glucoside-specific EIIBCA component		10.1048	IJGGHGFA_00085	CDS	855	natA_2		COG4555	ABC transporter ATP-binding protein NatA
21.831	GFBDKNGL_00087	CDS		288		hypothetical protein		12.56	MCINOGGB_00086	CDS	399	nrdZ_2	1.17.4.1	COG0209	Vitamin B12-dependent ribonucleoside-diphosphate reductase		14.43	PKDPPOAA_00086	CDS	843	licT_1		COG3711	Transcription antiterminator LicT		15.1122	IJGGHGFA_00086	CDS	510	aroL	2.7.1.71	COG0703	Shikimate kinase 2
6.37	GFBDKNGL_00088	CDS		666		hypothetical protein		17.1913	MCINOGGB_00087	CDS	348				hypothetical protein		24.634	PKDPPOAA_00087	CDS	507	sorB_1	2.7.1.206	COG3444	PTS system sorbose-specific EIIB component		15.1122	IJGGHGFA_00087	CDS	825	pheA_1	4.2.1.51		Prephenate dehydratase
6.37	GFBDKNGL_00089	CDS		1053		hypothetical protein		17.1913	MCINOGGB_00088	CDS	996				hypothetical protein		24.634	PKDPPOAA_00088	CDS	453	manX_1	2.7.1.191		PTS system mannose-specific EIIAB component		15.1122	IJGGHGFA_00088	CDS	1731	btsS_2	2.7.13.3	COG3275	Sensor histidine kinase BtsS
6.37	GFBDKNGL_00090	CDS		735		Zinc-type alcohol dehydrogenase-like protein		17.1913	MCINOGGB_00089	CDS	363	srlB_1		COG3731	PTS system glucitol/sorbitol-specific EIIA component		24.634	PKDPPOAA_00089	CDS	1074	uxuA_1	4.2.1.8	COG1312	Mannonate dehydratase		15.1122	IJGGHGFA_00089	CDS	1509			COG4753	putative response regulatory protein
6.37	GFBDKNGL_00091	CDS		948		hypothetical protein		17.1913	MCINOGGB_00090	CDS	1248	iolG_1	1.1.1.18		Inositol 2-dehydrogenase/D-chiro-inositol 3-dehydrogenase		24.437	PKDPPOAA_00090	CDS	987	bfmBAA_1	1.2.4.4	COG1071	2-oxoisovalerate dehydrogenase subunit alpha		15.1214	IJGGHGFA_00090	CDS	183				hypothetical protein
6.37	GFBDKNGL_00092	CDS	exuR_1	765	COG1609	putative HTH-type transcriptional repressor ExuR		17.1913	MCINOGGB_00091	CDS	996		1.1.1.81	COG0111	Hydroxypyruvate reductase		24.437	PKDPPOAA_00091	CDS	888	lpd	1.8.1.4	COG1249	Dihydrolipoyl dehydrogenase		15.469	IJGGHGFA_00091	CDS	1497				hypothetical protein
6.37	GFBDKNGL_00093	CDS		390		hypothetical protein		17.1913	MCINOGGB_00092	CDS	1074		1.1.1.301		D-arabitol-phosphate dehydrogenase		24.177	PKDPPOAA_00092	CDS	786				hypothetical protein		21.514	IJGGHGFA_00092	CDS	2040				hypothetical protein
6.37	GFBDKNGL_00094	CDS		420		hypothetical protein		17.1913	MCINOGGB_00093	CDS	1038	srlE	2.7.1.198	COG3732	PTS system glucitol/sorbitol-specific EIIB component		24.1667	PKDPPOAA_00093	CDS	1014	cdaR_1		COG3835	Carbohydrate diacid regulator		21.514	IJGGHGFA_00093	CDS	666				hypothetical protein
9.494	GFBDKNGL_00095	CDS	mapP_1	645		Maltose 6'-phosphate phosphatase		17.1913	MCINOGGB_00094	CDS	534	srlA		COG3730	PTS system glucitol/sorbitol-specific EIIC component		1.205	PKDPPOAA_00094	CDS	609	acrR_1		COG1309	HTH-type transcriptional regulator AcrR		16.294	IJGGHGFA_00094	CDS	381				hypothetical protein
20.33	GFBDKNGL_00096	CDS		1449		hypothetical protein		17.1913	MCINOGGB_00095	CDS	948	sorC		COG2390	Sorbitol operon regulator		1.205	PKDPPOAA_00095	CDS	180				hypothetical protein		4.1656	IJGGHGFA_00095	CDS	192				hypothetical protein
21.138	GFBDKNGL_00097	CDS	clsA_1	834	COG1502	Major cardiolipin synthase ClsA		21.1832	MCINOGGB_00096	CDS	912				hypothetical protein		24.1499	PKDPPOAA_00096	CDS	936		1.1.1.343	COG1023	6-phosphogluconate dehydrogenase, NAD(+)-dependent, decarboxylating		19.82	IJGGHGFA_00096	CDS	1311	pehX_1	3.2.1.82		Exo-poly-alpha-D-galacturonosidase
10.691	GFBDKNGL_00098	CDS	mshD_1	1641		Mycothiol acetyltransferase		14.1777	MCINOGGB_00097	CDS	264				hypothetical protein		24.526	PKDPPOAA_00097	CDS	582				hypothetical protein		19.82	IJGGHGFA_00097	CDS	1419	yjmB_1		COG2211	putative symporter YjmB
10.691	GFBDKNGL_00099	CDS	mleS_1	1323	COG0281	Malolactic enzyme		14.1777	MCINOGGB_00098	CDS	117				hypothetical protein		24.526	PKDPPOAA_00098	CDS	945		3.2.1.96		Endo-beta-N-acetylglucosaminidase H		12.1116	IJGGHGFA_00098	CDS	234				hypothetical protein
10.691	GFBDKNGL_00100	CDS	citS_1	396	COG3493	Citrate-sodium symporter		5.1406	MCINOGGB_00099	CDS	627				hypothetical protein		24.629	PKDPPOAA_00099	CDS	2337	trePP_1	2.4.1.216	COG1554	Trehalose 6-phosphate phosphorylase		5.2118	IJGGHGFA_00099	CDS	1212	ubiB_1	2.7.-.-	COG0661	putative protein kinase UbiB
10.691	GFBDKNGL_00101	CDS		1221		hypothetical protein		19.18	MCINOGGB_00100	CDS	972	melR_1			Melibiose operon regulatory protein		21.184	PKDPPOAA_00100	CDS	225				hypothetical protein		16.1	IJGGHGFA_00100	CDS	459	dtd3_1	3.1.1.96		D-aminoacyl-tRNA deacylase
10.691	GFBDKNGL_00102	CDS		1548		hypothetical protein		19.18	MCINOGGB_00101	CDS	1341	xylP_1			Isoprimeverose transporter		11.146	PKDPPOAA_00101	CDS	1167	pbpX_1		COG1680	Putative penicillin-binding protein PbpX		9.922	IJGGHGFA_00101	CDS	1422	uxaB_1	1.1.1.58	COG0246	Altronate oxidoreductase
8.779	GFBDKNGL_00103	CDS		564		hypothetical protein		19.18	MCINOGGB_00102	CDS	948				hypothetical protein		24.1233	PKDPPOAA_00102	CDS	1110	dppE_1		COG4166	Dipeptide-binding protein DppE		9.922	IJGGHGFA_00102	CDS	993	exuR_1		COG1609	putative HTH-type transcriptional repressor ExuR
8.779	GFBDKNGL_00104	CDS	ahpC	1539	COG0450	Alkyl hydroperoxide reductase C		11.1563	MCINOGGB_00103	CDS	330	sugE_1		COG2076	Quaternary ammonium compound-resistance protein SugE		24.102	PKDPPOAA_00103	CDS	849	ybbH_1		COG1737	putative HTH-type transcriptional regulator YbbH		9.1148	IJGGHGFA_00103	CDS	336				hypothetical protein
8.779	GFBDKNGL_00105	CDS	ahpF	348		NADH dehydrogenase		21.1478	MCINOGGB_00104	CDS	519	ntcA			Global nitrogen regulator		24.871	PKDPPOAA_00104	CDS	582	pucB_1		COG2068	Purine catabolism protein PucB		9.1148	IJGGHGFA_00104	CDS	618				hypothetical protein
8.779	GFBDKNGL_00106	CDS		525		hypothetical protein		21.1478	MCINOGGB_00105	CDS	789	epsE_1	2.4.-.-	COG0463	Putative glycosyltransferase EpsE		24.871	PKDPPOAA_00105	CDS	2574	pucD_1	1.17.1.4	COG1529	putative xanthine dehydrogenase subunit D		21.1428	IJGGHGFA_00105	CDS	261	yjcF	2.3.1.-		putative N-acetyltransferase YjcF
8.779	GFBDKNGL_00107	CDS		1152		hypothetical protein		21.1478	MCINOGGB_00106	CDS	1281				hypothetical protein		24.871	PKDPPOAA_00106	CDS	1008	pucA_1	1.17.1.4	COG1975	putative xanthine dehydrogenase subunit A		0.678	IJGGHGFA_00106	CDS	846	gldA_1	1.1.1.6	COG0371	Glycerol dehydrogenase
8.779	GFBDKNGL_00108	CDS	napA	453		Na(+)/H(+) antiporter		21.1478	MCINOGGB_00107	CDS	1830	pglF	4.2.1.135	COG1086	UDP-N-acetyl-alpha-D-glucosamine C6 dehydratase		24.871	PKDPPOAA_00107	CDS	360	mopA_1		COG2005	Molybdenum-pterin-binding protein MopA		15.724	IJGGHGFA_00107	CDS	138				hypothetical protein
8.779	GFBDKNGL_00109	CDS		1203		hypothetical protein		21.1478	MCINOGGB_00108	CDS	681	ywqD_1	2.7.10.2	COG0489	Tyrosine-protein kinase YwqD		24.871	PKDPPOAA_00108	CDS	1320	uacT_1		COG2233	Uric acid transporter UacT		3.1789	IJGGHGFA_00108	CDS	690				hypothetical protein
8.779	GFBDKNGL_00110	CDS	tetA	2037		Tetracycline resistance protein, class C		21.1478	MCINOGGB_00109	CDS	798	ywqC_1		COG3944	putative capsular polysaccharide biosynthesis protein YwqC		24.871	PKDPPOAA_00109	CDS	381	yabJ_1	3.5.99.10	COG0251	2-iminobutanoate/2-iminopropanoate deaminase		3.1789	IJGGHGFA_00109	CDS	1377				hypothetical protein
8.779	GFBDKNGL_00111	CDS	pbp	882	COG0768	Beta-lactam-inducible penicillin-binding protein		21.1478	MCINOGGB_00110	CDS	819				hypothetical protein		24.871	PKDPPOAA_00110	CDS	945	arcC1_1	2.7.2.2		Carbamate kinase 1		21.158	IJGGHGFA_00110	CDS	408	sttH_1	3.5.2.19		Streptothricin hydrolase
8.779	GFBDKNGL_00112	CDS	msrR_1	1194	COG1316	Regulatory protein MsrR		21.1478	MCINOGGB_00111	CDS	669				hypothetical protein		24.871	PKDPPOAA_00111	CDS	1194	ygeW_1	2.1.3.-	COG0078	Putative carbamoyltransferase YgeW		10.837	IJGGHGFA_00111	CDS	921				hypothetical protein
8.779	GFBDKNGL_00113	CDS	ftsW_1	1629	COG0772	putative peptidoglycan glycosyltransferase FtsW		21.1478	MCINOGGB_00112	CDS	582				hypothetical protein		24.871	PKDPPOAA_00112	CDS	1311	dapE_1	3.5.1.18		putative succinyl-diaminopimelate desuccinylase		21.1543	IJGGHGFA_00112	CDS	1092	tyrC_1	1.3.1.43		Cyclohexadienyl dehydrogenase
15.48	GFBDKNGL_00114	CDS	treA	2712	COG0366	Trehalose-6-phosphate hydrolase		21.1478	MCINOGGB_00113	CDS	426	tsaD	2.3.1.234	COG0533	tRNA N6-adenosine threonylcarbamoyltransferase		24.871	PKDPPOAA_00113	CDS	1194	dpaL_1	4.3.1.15	COG1171	Diaminopropionate ammonia-lyase		21.1543	IJGGHGFA_00113	CDS	276	aroC_1	4.2.3.5	COG0082	Chorismate synthase
15.48	GFBDKNGL_00115	CDS		381		hypothetical protein		3.161	MCINOGGB_00114	CDS	708	thiD_1	2.7.1.49		Hydroxymethylpyrimidine/phosphomethylpyrimidine kinase		24.871	PKDPPOAA_00114	CDS	477		3.5.2.-		D-hydantoinase		2.1365	IJGGHGFA_00114	CDS	366				hypothetical protein
15.48	GFBDKNGL_00116	CDS		1293	COG1136	putative ABC transporter ATP-binding protein		3.161	MCINOGGB_00115	CDS	822	thiM	2.7.1.50	COG2145	Hydroxyethylthiazole kinase		25.494	PKDPPOAA_00115	CDS	786				hypothetical protein		20.47	IJGGHGFA_00115	CDS	240	fra_1		COG5646	Intracellular iron chaperone frataxin
21.96	GFBDKNGL_00117	CDS		579		hypothetical protein		3.161	MCINOGGB_00116	CDS	639	thiE	2.5.1.3	COG0352	Thiamine-phosphate synthase		25.494	PKDPPOAA_00116	CDS	564	ykoE		COG4721	Putative HMP/thiamine permease protein YkoE		5.1046	IJGGHGFA_00116	CDS	420				hypothetical protein
21.96	GFBDKNGL_00118	CDS		486		hypothetical protein		3.161	MCINOGGB_00117	CDS	684	tenA	3.5.99.2	COG0819	Aminopyrimidine aminohydrolase		25.494	PKDPPOAA_00117	CDS	1359	ykoD_1	3.6.3.-	COG1122	Putative HMP/thiamine import ATP-binding protein YkoD		5.1046	IJGGHGFA_00117	CDS	585	ecdB_1	2.5.1.129	COG0163	putative UbiX-like flavin prenyltransferase
21.96	GFBDKNGL_00119	CDS		606		hypothetical protein		3.161	MCINOGGB_00118	CDS	594				hypothetical protein		25.494	PKDPPOAA_00118	CDS	654				hypothetical protein		5.1046	IJGGHGFA_00118	CDS	1476	bsdC_1	4.1.1.-	COG0043	Phenolic acid decarboxylase subunit C
7.295	GFBDKNGL_00120	CDS	yecD_1	1026	COG1335	Isochorismatase family protein YecD		15.1971	MCINOGGB_00119	CDS	285				hypothetical protein		11.168	PKDPPOAA_00119	CDS	1434	phrB_1	4.1.99.3	COG0415	Deoxyribodipyrimidine photo-lyase		20.662	IJGGHGFA_00119	CDS	570	mshD_1	2.3.1.189		Mycothiol acetyltransferase
7.295	GFBDKNGL_00121	CDS	degA_1	2106	COG1609	HTH-type transcriptional regulator DegA		7.1088	MCINOGGB_00120	CDS	1491	crtN_1	1.3.8.2		Dehydrosqualene desaturase		25.39	PKDPPOAA_00120	CDS	1875	bglF_2		COG1263	PTS system beta-glucoside-specific EIIBCA component		20.662	IJGGHGFA_00120	CDS	456				hypothetical protein
7.295	GFBDKNGL_00122	CDS		1809	COG1705	N-acetylmuramoyl-L-alanine amidase domain-containing protein		7.1088	MCINOGGB_00121	CDS	870	crtM_1	2.5.1.96	COG1562	Dehydrosqualene synthase		25.39	PKDPPOAA_00121	CDS	1410	bglC_1	3.2.1.86	COG2723	Aryl-phospho-beta-D-glucosidase BglC		20.662	IJGGHGFA_00121	CDS	1662				hypothetical protein
7.295	GFBDKNGL_00123	CDS	bceB	753	COG0577	Bacitracin export permease protein BceB		7.1088	MCINOGGB_00122	CDS	294	esxA_1			ESAT-6 secretion system extracellular protein A		25.39	PKDPPOAA_00122	CDS	162				hypothetical protein		21.1061	IJGGHGFA_00122	CDS	882	natA_3		COG4555	ABC transporter ATP-binding protein NatA
7.295	GFBDKNGL_00124	CDS	bceA_1	387	COG1136	Bacitracin export ATP-binding protein BceA		7.1088	MCINOGGB_00123	CDS	276				hypothetical protein		25.39	PKDPPOAA_00123	CDS	981	degA_1		COG1609	HTH-type transcriptional regulator DegA		21.1061	IJGGHGFA_00123	CDS	600	betI_2			HTH-type transcriptional regulator BetI
7.295	GFBDKNGL_00125	CDS		279		hypothetical protein		7.1088	MCINOGGB_00124	CDS	966	essB_1			ESAT-6 secretion machinery protein EssB		25.39	PKDPPOAA_00124	CDS	1473	scrB_1	3.2.1.26		Sucrose-6-phosphate hydrolase		21.693	IJGGHGFA_00124	CDS	642	opuCB_2			Carnitine transport permease protein OpuCB
0.501	GFBDKNGL_00126	CDS	yvqK_1	1221	COG2096	Cob(I)yrinic acid a,c-diamide adenosyltransferase		7.1088	MCINOGGB_00125	CDS	1248	eccC_1		COG1674	ESX secretion system protein EccC		24.963	PKDPPOAA_00125	CDS	2151		3.2.1.21	COG1472	Beta-glucosidase BoGH3B		21.693	IJGGHGFA_00125	CDS	1176	opuCA_2	3.6.3.32		Carnitine transport ATP-binding protein OpuCA
3.482	GFBDKNGL_00127	CDS	yhaO	2499	COG0420	putative metallophosphoesterase YhaO		21.188	MCINOGGB_00126	CDS	240				hypothetical protein		24.963	PKDPPOAA_00126	CDS	765				hypothetical protein		15.1455	IJGGHGFA_00126	CDS	1899	fbp	3.1.3.11	COG3855	Fructose-1,6-bisphosphatase class 3
4.96	GFBDKNGL_00128	CDS	nrdZ	564		Vitamin B12-dependent ribonucleoside-diphosphate reductase		10.1757	MCINOGGB_00127	CDS	255	ugd_1	1.1.1.22	COG1004	UDP-glucose 6-dehydrogenase		24.963	PKDPPOAA_00127	CDS	918	axeA_1	3.1.1.41	COG3458	Cephalosporin-C deacetylase		16.1031	IJGGHGFA_00127	CDS	1101		1.13.12.4	COG1304	Lactate 2-monooxygenase
4.96	GFBDKNGL_00129	CDS	yvqK_2	390	COG2096	Cob(I)yrinic acid a,c-diamide adenosyltransferase		10.1757	MCINOGGB_00128	CDS	1422	rfbX_1		COG2244	Putative O-antigen transporter		24.963	PKDPPOAA_00128	CDS	594				hypothetical protein		20.755	IJGGHGFA_00128	CDS	165				hypothetical protein
4.96	GFBDKNGL_00130	CDS		993		hypothetical protein		10.1757	MCINOGGB_00129	CDS	207				hypothetical protein		24.963	PKDPPOAA_00129	CDS	1599	lipO_1		COG1653	Lipoprotein LipO		20.195	IJGGHGFA_00129	CDS	870	lacF_1			Lactose transport system permease protein LacF
22.822	GFBDKNGL_00131	CDS	gpr	537	COG0667	L-glyceraldehyde 3-phosphate reductase		15.1439	MCINOGGB_00130	CDS	297				hypothetical protein		24.963	PKDPPOAA_00130	CDS	882	araQ_2		COG0395	L-arabinose transport system permease protein AraQ		20.195	IJGGHGFA_00130	CDS	1287	lacE_1			Lactose-binding protein
21.712	GFBDKNGL_00132	CDS		762		hypothetical protein		15.1439	MCINOGGB_00131	CDS	570	ydaF_1	2.3.1.-	COG1670	Putative ribosomal N-acetyltransferase YdaF		24.963	PKDPPOAA_00131	CDS	912	yteP_1		COG4209	putative multiple-sugar transport system permease YteP		20.195	IJGGHGFA_00131	CDS	1509			COG4753	putative response regulatory protein
21.712	GFBDKNGL_00133	CDS		210		hypothetical protein		15.1439	MCINOGGB_00132	CDS	357				hypothetical protein		11.422	PKDPPOAA_00132	CDS	1728	rbsK/rbiA_1			Bifunctional ribokinase/ribose-5-phosphate isomerase A		20.195	IJGGHGFA_00132	CDS	1737	btsS_3	2.7.13.3	COG3275	Sensor histidine kinase BtsS
21.712	GFBDKNGL_00134	CDS		369		hypothetical protein		15.1439	MCINOGGB_00133	CDS	900				hypothetical protein		24.252	PKDPPOAA_00133	CDS	819	manZ_1		COG3716	PTS system mannose-specific EIID component		20.195	IJGGHGFA_00133	CDS	837	pheA_2	4.2.1.51		Prephenate dehydratase
4.255	GFBDKNGL_00135	CDS		885		hypothetical protein		15.1439	MCINOGGB_00134	CDS	1137				hypothetical protein		24.252	PKDPPOAA_00134	CDS	477	sorB_2	2.7.1.206	COG3444	PTS system sorbose-specific EIIB component		20.195	IJGGHGFA_00134	CDS	510	aroK	2.7.1.71	COG0703	Shikimate kinase
4.255	GFBDKNGL_00136	CDS	drrA	753		Daunorubicin/doxorubicin resistance ATP-binding protein DrrA		22.1719	MCINOGGB_00135	CDS	1899	licR_1		COG1762	putative licABCH operon regulator		25.18	PKDPPOAA_00135	CDS	780	degA_2		COG1609	HTH-type transcriptional regulator DegA		20.195	IJGGHGFA_00135	CDS	1296	aroA	2.5.1.19	COG0128	3-phosphoshikimate 1-carboxyvinyltransferase
4.255	GFBDKNGL_00137	CDS		1116		hypothetical protein		22.1719	MCINOGGB_00136	CDS	1446	bglH_1	3.2.1.86	COG2723	Aryl-phospho-beta-D-glucosidase BglH		25.18	PKDPPOAA_00136	CDS	834				hypothetical protein		20.195	IJGGHGFA_00136	CDS	1092	tyrC_2	1.3.1.43		Cyclohexadienyl dehydrogenase
4.255	GFBDKNGL_00138	CDS	desK	606	COG4585	Sensor histidine kinase DesK		22.1719	MCINOGGB_00137	CDS	348	celD_1			PTS system cellobiose-specific EIIA component		24.808	PKDPPOAA_00137	CDS	816	murQ_1	4.2.1.126	COG2103	N-acetylmuramic acid 6-phosphate etherase		20.195	IJGGHGFA_00137	CDS	1167	aroC_2	4.2.3.5	COG0082	Chorismate synthase
4.255	GFBDKNGL_00139	CDS	desR	516	COG2197	Transcriptional regulatory protein DesR		22.1719	MCINOGGB_00138	CDS	1287	licC_1		COG1455	Lichenan permease IIC component		24.808	PKDPPOAA_00138	CDS	990	pbpE_1		COG1680	Penicillin-binding protein 4*		20.195	IJGGHGFA_00138	CDS	1065	aroB	4.2.3.4	COG0337	3-dehydroquinate synthase
4.255	GFBDKNGL_00140	CDS		696		hypothetical protein		22.1719	MCINOGGB_00139	CDS	309	celA_1	2.7.1.205		PTS system cellobiose-specific EIIB component		24.808	PKDPPOAA_00139	CDS	420	sorF_1		COG2893	PTS system sorbose-specific EIIA component		20.195	IJGGHGFA_00139	CDS	1023	aroF	2.5.1.54	COG2876	Phospho-2-dehydro-3-deoxyheptonate aldolase
4.255	GFBDKNGL_00141	CDS		828		hypothetical protein		3.21	MCINOGGB_00140	CDS	768	nagH	3.2.1.35		Hyaluronoglucosaminidase		24.1012	PKDPPOAA_00140	CDS	342	fdhF_1	1.17.1.9	COG0243	Formate dehydrogenase H		22.6	IJGGHGFA_00140	CDS	975	yteP_2		COG4209	putative multiple-sugar transport system permease YteP
4.255	GFBDKNGL_00142	CDS	gatY	285	COG0191	D-tagatose-1,6-bisphosphate aldolase subunit GatY		15.1929	MCINOGGB_00141	CDS	1140	metC_1	4.4.1.8	COG0626	Cystathionine beta-lyase MetC		24.1012	PKDPPOAA_00141	CDS	1203	moaE2_1	2.10.1.1	COG0303	Molybdopterin molybdenumtransferase 2		22.6	IJGGHGFA_00141	CDS	693	yesV_1		COG5578	putative protein YesV
4.255	GFBDKNGL_00143	CDS	gatB	1347	COG3414	PTS system galactitol-specific EIIB component		15.1929	MCINOGGB_00142	CDS	204	adhR_1		COG0789	HTH-type transcriptional regulator AdhR		24.549	PKDPPOAA_00142	CDS	1272	mtlA_1			PTS system mannitol-specific EIICB component		22.6	IJGGHGFA_00142	CDS	1509	lipO_2		COG1653	Lipoprotein LipO
4.255	GFBDKNGL_00144	CDS	gatC_1	462	COG3775	PTS system galactitol-specific EIIC component		15.19	MCINOGGB_00143	CDS	288				hypothetical protein		24.549	PKDPPOAA_00143	CDS	438	mtlF_2		COG2213	Mannitol-specific phosphotransferase enzyme IIA component		22.6	IJGGHGFA_00143	CDS	1104	yteR_1	3.2.1.172	COG4225	Unsaturated rhamnogalacturonyl hydrolase YteR
4.255	GFBDKNGL_00145	CDS	gatA	1944	COG1762	PTS system galactitol-specific EIIA component		1.892	MCINOGGB_00144	CDS	585	mshD_1	2.3.1.189		Mycothiol acetyltransferase		24.549	PKDPPOAA_00144	CDS	1155	mtlD_1	1.1.1.17	COG0246	Mannitol-1-phosphate 5-dehydrogenase		22.6	IJGGHGFA_00144	CDS	1338	pgl_1	3.2.1.15		Polygalacturonase
4.255	GFBDKNGL_00146	CDS	manR_1	210	COG1762	Transcriptional regulator ManR		1.892	MCINOGGB_00145	CDS	303	lciA			Lactococcin-A immunity protein		24.549	PKDPPOAA_00145	CDS	1116	thiO_1	1.4.3.19		Glycine oxidase		22.6	IJGGHGFA_00145	CDS	909				hypothetical protein
4.255	GFBDKNGL_00147	CDS		471		hypothetical protein		1.892	MCINOGGB_00146	CDS	243				hypothetical protein		24.549	PKDPPOAA_00146	CDS	639				hypothetical protein		22.6	IJGGHGFA_00146	CDS	924	pemA_1	3.1.1.11	COG4677	Pectinesterase A
19.106	GFBDKNGL_00148	CDS	bsaA_1	210		Glutathione peroxidase BsaA		11.1006	MCINOGGB_00147	CDS	729				hypothetical protein		24.549	PKDPPOAA_00147	CDS	1179	yknX_1		COG0845	Putative efflux system component YknX		22.6	IJGGHGFA_00147	CDS	411				hypothetical protein
5.127	GFBDKNGL_00149	CDS	nrdF	705	COG0208	Ribonucleoside-diphosphate reductase subunit beta		14.1569	MCINOGGB_00148	CDS	204	adhR_2		COG0789	HTH-type transcriptional regulator AdhR		24.549	PKDPPOAA_00148	CDS	711	yknY_1	3.6.3.-	COG1136	putative ABC transporter ATP-binding protein YknY		22.6	IJGGHGFA_00148	CDS	1569	xynB_1	3.2.1.37		Beta-xylosidase
5.127	GFBDKNGL_00150	CDS		795		hypothetical protein		14.1569	MCINOGGB_00149	CDS	666	metC_2	4.4.1.8	COG0626	Cystathionine beta-lyase MetC		11.523	PKDPPOAA_00149	CDS	1317	dinB_1	2.7.7.7	COG0389	DNA polymerase IV		22.6	IJGGHGFA_00149	CDS	1419	yjmB_2		COG2211	putative symporter YjmB
5.127	GFBDKNGL_00151	CDS	manZ_1	810	COG3716	PTS system mannose-specific EIID component		14.1569	MCINOGGB_00150	CDS	474	metB	2.5.1.48	COG0626	Cystathionine gamma-synthase		11.523	PKDPPOAA_00150	CDS	390				hypothetical protein		22.6	IJGGHGFA_00150	CDS	1311	pehX_2	3.2.1.82		Exo-poly-alpha-D-galacturonosidase
5.127	GFBDKNGL_00152	CDS	sorA_1	960	COG3715	PTS system sorbose-specific EIIC component		14.1569	MCINOGGB_00151	CDS	354	yabJ	3.5.99.10	COG0251	2-iminobutanoate/2-iminopropanoate deaminase		11.523	PKDPPOAA_00151	CDS	183				hypothetical protein		19.111	IJGGHGFA_00151	CDS	1302				hypothetical protein
5.127	GFBDKNGL_00153	CDS	manX_1	1317		PTS system mannose-specific EIIAB component		14.1569	MCINOGGB_00152	CDS	1329	npr_1	1.11.1.1	COG0446	NADH peroxidase		11.523	PKDPPOAA_00152	CDS	306				hypothetical protein		19.111	IJGGHGFA_00152	CDS	600	betI_3			HTH-type transcriptional regulator BetI
5.127	GFBDKNGL_00154	CDS		1458		hypothetical protein		14.1569	MCINOGGB_00153	CDS	1470	tcyP_1		COG1823	L-cystine uptake protein TcyP		11.523	PKDPPOAA_00153	CDS	432				Putative universal stress protein		4.1528	IJGGHGFA_00153	CDS	462	ybiT_1		COG0488	putative ABC transporter ATP-binding protein YbiT
5.127	GFBDKNGL_00155	CDS	rhaB	1782		Rhamnulokinase		14.1569	MCINOGGB_00154	CDS	666	dauR_1		COG2964	Transcriptional regulator DauR		11.523	PKDPPOAA_00154	CDS	114				hypothetical protein		17.52	IJGGHGFA_00154	CDS	699	glcC_1		COG2186	Glc operon transcriptional activator
5.127	GFBDKNGL_00156	CDS	fucI	639	COG2407	L-fucose isomerase		11.488	MCINOGGB_00155	CDS	750				hypothetical protein		11.523	PKDPPOAA_00155	CDS	447	bltD_1	2.3.1.57	COG0454	Spermine/spermidine acetyltransferase		17.52	IJGGHGFA_00155	CDS	1302	gmuC_1		COG1455	PTS system oligo-beta-mannoside-specific EIIC component
5.127	GFBDKNGL_00157	CDS	fucA	759	COG0235	L-fuculose phosphate aldolase		5.1615	MCINOGGB_00156	CDS	636			COG1357	Pentapeptide repeat protein		11.523	PKDPPOAA_00156	CDS	714				hypothetical protein		17.52	IJGGHGFA_00156	CDS	1416	gmuD_1	3.2.1.86	COG2723	6-phospho-beta-glucosidase GmuD
5.127	GFBDKNGL_00158	CDS	ydjF_1	417	COG1349	putative HTH-type transcriptional regulator YdjF		5.1615	MCINOGGB_00157	CDS	762	glcR_1		COG1349	HTH-type transcriptional repressor GlcR		11.523	PKDPPOAA_00157	CDS	396	yhaH_1		COG3152	Inner membrane protein YhaH		5.1068	IJGGHGFA_00157	CDS	192	rbsD_1	5.4.99.62	COG1869	D-ribose pyranase
5.127	GFBDKNGL_00159	CDS	alsE	459	COG0036	D-allulose-6-phosphate 3-epimerase		5.1615	MCINOGGB_00158	CDS	1407				hypothetical protein		11.722	PKDPPOAA_00158	CDS	291				hypothetical protein		3.397	IJGGHGFA_00158	CDS	1017				hypothetical protein
16.191	GFBDKNGL_00160	CDS		1743		hypothetical protein		4.1414	MCINOGGB_00159	CDS	201				hypothetical protein		11.722	PKDPPOAA_00159	CDS	966				hypothetical protein		19.508	IJGGHGFA_00159	CDS	3279	pelX	4.2.2.9		Pectate disaccharide-lyase
16.191	GFBDKNGL_00161	CDS		1047		hypothetical protein		4.1414	MCINOGGB_00160	CDS	261				hypothetical protein		11.721	PKDPPOAA_00160	CDS	1437	katA_1	1.11.1.6	COG0753	Vegetative catalase		21.1986	IJGGHGFA_00160	CDS	969	arcD1_1		COG0531	Arginine/ornithine antiporter ArcD1
16.191	GFBDKNGL_00162	CDS		1260		hypothetical protein		4.1414	MCINOGGB_00161	CDS	882	glcU		COG4975	putative glucose uptake protein GlcU		24.921	PKDPPOAA_00161	CDS	492		2.7.1.-		putative phosphotransferase enzyme IIB component		15.643	IJGGHGFA_00161	CDS	189				hypothetical protein
16.191	GFBDKNGL_00163	CDS	lapB	582		Lipopolysaccharide assembly protein B		4.1414	MCINOGGB_00162	CDS	396	rbsD	5.4.99.62	COG1869	D-ribose pyranase		24.921	PKDPPOAA_00162	CDS	420				hypothetical protein
16.191	GFBDKNGL_00164	CDS		96		hypothetical protein		4.1414	MCINOGGB_00163	CDS	909	rbsK/rbiA			Bifunctional ribokinase/ribose-5-phosphate isomerase A		24.416	PKDPPOAA_00163	CDS	741				hypothetical protein
16.191	GFBDKNGL_00165	CDS		876		hypothetical protein		4.1414	MCINOGGB_00164	CDS	342	gmuF	5.3.1.8	COG1482	putative mannose-6-phosphate isomerase GmuF		24.416	PKDPPOAA_00164	CDS	2100				Pesticidal crystal protein Cry22Aa
16.191	GFBDKNGL_00166	CDS		354		hypothetical protein		1.861	MCINOGGB_00165	CDS	621				hypothetical protein		24.416	PKDPPOAA_00165	CDS	780				hypothetical protein
16.191	GFBDKNGL_00167	CDS	ypjD	1209	COG1694	putative protein YpjD		1.861	MCINOGGB_00166	CDS	594				hypothetical protein		24.416	PKDPPOAA_00166	CDS	732				hypothetical protein
16.191	GFBDKNGL_00168	CDS	cca	480		CCA-adding enzyme		1.1891	MCINOGGB_00167	CDS	375				hypothetical protein		24.416	PKDPPOAA_00167	CDS	339				hypothetical protein
16.191	GFBDKNGL_00169	CDS		276		hypothetical protein		1.1891	MCINOGGB_00168	CDS	276				hypothetical protein		1.155	PKDPPOAA_00168	CDS	276				hypothetical protein
16.191	GFBDKNGL_00170	CDS		1515		hypothetical protein		1.1891	MCINOGGB_00169	CDS	120				hypothetical protein		1.155	PKDPPOAA_00169	CDS	1068	yxeI		COG3049	putative protein YxeI
5.501	GFBDKNGL_00171	CDS		2442		hypothetical protein		8.1359	MCINOGGB_00170	CDS	837	sacY		COG3711	Levansucrase and sucrase synthesis operon antiterminator		21.21	PKDPPOAA_00170	CDS	696				hypothetical protein
21.331	GFBDKNGL_00172	CDS	thlA_1	459	COG0183	Acetyl-CoA acetyltransferase		8.1359	MCINOGGB_00171	CDS	1977	nagE		COG1263	PTS system N-acetylglucosamine-specific EIICBA component		21.21	PKDPPOAA_00171	CDS	780				hypothetical protein
12.491	GFBDKNGL_00173	CDS		915		hypothetical protein		8.1359	MCINOGGB_00172	CDS	1470	mtlR			Transcriptional regulator MtlR		21.21	PKDPPOAA_00172	CDS	357				hypothetical protein
12.491	GFBDKNGL_00174	CDS	lsrC_1	804	COG1172	Autoinducer 2 import system permease protein LsrC		8.1359	MCINOGGB_00173	CDS	489	mngA		COG1299	PTS system 2-O-alpha-mannosyl-D-glycerate-specific EIIABC component		21.21	PKDPPOAA_00173	CDS	357				hypothetical protein
12.491	GFBDKNGL_00175	CDS	yxdL	885	COG1136	ABC transporter ATP-binding protein YxdL		8.1359	MCINOGGB_00174	CDS	315	frwD	2.7.1.202	COG1445	PTS system fructose-like EIIB component 3		21.21	PKDPPOAA_00174	CDS	336				hypothetical protein
19.453	GFBDKNGL_00176	CDS	nylA_1	690		6-aminohexanoate-cyclic-dimer hydrolase		8.1359	MCINOGGB_00175	CDS	1083	fruA_1		COG1299	PTS system fructose-specific EIIB'BC component		21.21	PKDPPOAA_00175	CDS	1920	licR_2		COG1762	putative licABCH operon regulator
19.453	GFBDKNGL_00177	CDS		990		hypothetical protein		8.1359	MCINOGGB_00176	CDS	852	fbaA_1	4.1.2.13	COG0191	putative fructose-bisphosphate aldolase		21.21	PKDPPOAA_00176	CDS	942	iolU_1	1.1.1.371	COG0673	scyllo-inositol 2-dehydrogenase (NADP(+)) IolU
19.453	GFBDKNGL_00178	CDS		558		hypothetical protein		8.1359	MCINOGGB_00177	CDS	900	fbaA_2	4.1.2.13	COG0191	putative fructose-bisphosphate aldolase		24.1535	PKDPPOAA_00177	CDS	828	manZ_2		COG3716	PTS system mannose-specific EIID component
19.453	GFBDKNGL_00179	CDS	gmk_1	1182	COG0194	Guanylate kinase		16.32	MCINOGGB_00178	CDS	1386	inlJ_1			Internalin-J		24.1535	PKDPPOAA_00178	CDS	537	agaC_1		COG3715	N-acetylgalactosamine permease IIC component 1
19.453	GFBDKNGL_00180	CDS	nupC_1	1503	COG1972	Nucleoside permease NupC		16.32	MCINOGGB_00179	CDS	525				hypothetical protein		24.646	PKDPPOAA_00179	CDS	489	hndA_1	1.12.1.3	COG1905	NADP-reducing hydrogenase subunit HndA
19.453	GFBDKNGL_00181	CDS		192		hypothetical protein		7.736	MCINOGGB_00180	CDS	387				hypothetical protein		24.646	PKDPPOAA_00180	CDS	432				hypothetical protein
19.453	GFBDKNGL_00182	CDS		897		hypothetical protein		22.326	MCINOGGB_00181	CDS	1080	aroA	2.5.1.19	COG0128	3-phosphoshikimate 1-carboxyvinyltransferase		11.637	PKDPPOAA_00181	CDS	804				hypothetical protein
19.453	GFBDKNGL_00183	CDS		1068		hypothetical protein		22.326	MCINOGGB_00182	CDS	531	aroL	2.7.1.71	COG0703	Shikimate kinase 2		24.877	PKDPPOAA_00182	CDS	444				hypothetical protein
19.453	GFBDKNGL_00184	CDS		156		hypothetical protein		22.326	MCINOGGB_00183	CDS	846	pheA	4.2.1.51		Prephenate dehydratase		8.503	PKDPPOAA_00183	CDS	1881	fbp_1	3.1.3.11	COG3855	Fructose-1,6-bisphosphatase class 3
5.447	GFBDKNGL_00185	CDS		573		hypothetical protein		22.326	MCINOGGB_00184	CDS	513	yfkM	3.2.-.-	COG0693	General stress protein 18		8.503	PKDPPOAA_00184	CDS	861	lysA_1	4.1.1.20	COG0019	Diaminopimelate decarboxylase
1.404	GFBDKNGL_00186	CDS	yfiR_1	672		putative HTH-type transcriptional regulator YfiR		19.403	MCINOGGB_00185	CDS	123				hypothetical protein		13.229	PKDPPOAA_00185	CDS	1419	cydA	1.10.3.-	COG1271	Cytochrome bd ubiquinol oxidase subunit 1
1.404	GFBDKNGL_00187	CDS	hrtA_1	1071	COG1136	Putative hemin import ATP-binding protein HrtA		19.403	MCINOGGB_00186	CDS	372				hypothetical protein		13.229	PKDPPOAA_00186	CDS	1014	cydB	1.10.3.14	COG1294	Cytochrome bd-I ubiquinol oxidase subunit 2
1.404	GFBDKNGL_00188	CDS		213	COG0577	putative ABC transporter permease		5.124	MCINOGGB_00187	CDS	690				hypothetical protein		13.229	PKDPPOAA_00187	CDS	1734	cydD		COG4988	ATP-binding/permease protein CydD
17.647	GFBDKNGL_00189	CDS	yqgQ	699	COG4483	putative protein YqgQ		0.165	MCINOGGB_00188	CDS	690				hypothetical protein		13.229	PKDPPOAA_00188	CDS	1764			COG1132	putative ABC transporter ATP-binding protein
17.647	GFBDKNGL_00190	CDS	gluP	546	COG0705	Rhomboid protease GluP		0.165	MCINOGGB_00189	CDS	1374	comFA	3.6.4.12	COG4098	ComF operon protein 1		13.229	PKDPPOAA_00189	CDS	981	hexs-b	2.5.1.83		Hexaprenyl-diphosphate synthase large subunit ((2E,6E)-farnesyl-diphosphate specific)
17.647	GFBDKNGL_00191	CDS	yqgN	996	COG0212	putative protein YqgN		8.1322	MCINOGGB_00190	CDS	123				hypothetical protein		13.229	PKDPPOAA_00190	CDS	906	menA_1	2.5.1.74		1,4-dihydroxy-2-naphthoate octaprenyltransferase
17.647	GFBDKNGL_00192	CDS	feuC	969	COG0609	Iron-uptake system permease protein FeuC		8.1322	MCINOGGB_00191	CDS	423				hypothetical protein		13.229	PKDPPOAA_00191	CDS	1212		1.6.99.-		NADH dehydrogenase-like protein
17.647	GFBDKNGL_00193	CDS	feuB	816	COG0609	Iron-uptake system permease protein FeuB		1.1654	MCINOGGB_00192	CDS	231	cas2_1	3.1.-.-		CRISPR-associated endoribonuclease Cas2		24.73	PKDPPOAA_00192	CDS	195	pta_1	2.3.1.8	COG0280	Phosphate acetyltransferase
17.647	GFBDKNGL_00194	CDS	fepC	957	COG1120	Ferric enterobactin transport ATP-binding protein FepC		1.1654	MCINOGGB_00193	CDS	660	csn2_1			CRISPR-associated protein Csn2		11.631	PKDPPOAA_00193	CDS	1029	femA_1	2.3.2.17		Aminoacyltransferase FemA
17.647	GFBDKNGL_00195	CDS	yfiY	504	COG0614	putative siderophore-binding lipoprotein YfiY		19.184	MCINOGGB_00194	CDS	1755				hypothetical protein		22.324	PKDPPOAA_00194	CDS	720				hypothetical protein
17.647	GFBDKNGL_00196	CDS	folA	735		Dihydrofolate reductase		19.184	MCINOGGB_00195	CDS	1410				hypothetical protein		22.324	PKDPPOAA_00195	CDS	1521	xylB	2.7.1.17	COG1070	Xylulose kinase
7.261	GFBDKNGL_00197	CDS	gla_1	1137	COG0580	Glycerol facilitator-aquaporin gla		19.184	MCINOGGB_00196	CDS	1878				hypothetical protein		22.324	PKDPPOAA_00196	CDS	693	comC			Type 4 prepilin-like proteins leader peptide-processing enzyme
7.261	GFBDKNGL_00198	CDS		900		hypothetical protein		19.184	MCINOGGB_00197	CDS	828				hypothetical protein		24.436	PKDPPOAA_00197	CDS	1479				hypothetical protein
7.261	GFBDKNGL_00199	CDS		357		hypothetical protein		19.184	MCINOGGB_00198	CDS	669				hypothetical protein		24.436	PKDPPOAA_00198	CDS	576	spsB_1	3.4.21.89		Signal peptidase IB
7.261	GFBDKNGL_00200	CDS		570		hypothetical protein		19.184	MCINOGGB_00199	CDS	1248	lysA	4.1.1.20	COG0019	Diaminopimelate decarboxylase		25.445	PKDPPOAA_00199	CDS	708	ygaZ_1		COG1296	Inner membrane protein YgaZ
7.261	GFBDKNGL_00201	CDS	ydaF_1	771	COG1670	Putative ribosomal N-acetyltransferase YdaF		19.184	MCINOGGB_00200	CDS	807	dapF	5.1.1.7	COG0253	Diaminopimelate epimerase		25.445	PKDPPOAA_00200	CDS	327				hypothetical protein
0.72	GFBDKNGL_00202	CDS	yxlG_1	900		putative transmembrane protein YxlG		19.184	MCINOGGB_00201	CDS	882	dapA	4.3.3.7	COG0329	4-hydroxy-tetrahydrodipicolinate synthase		24.1462	PKDPPOAA_00201	CDS	417				hypothetical protein
0.72	GFBDKNGL_00203	CDS	yxlF_1	201	COG1131	putative ABC transporter ATP-binding protein YxlF		19.184	MCINOGGB_00202	CDS	708	dapB	1.17.1.8	COG0289	4-hydroxy-tetrahydrodipicolinate reductase		25.292	PKDPPOAA_00202	CDS	510	moaC_1	4.6.1.17	COG0315	Cyclic pyranopterin monophosphate synthase
0.72	GFBDKNGL_00204	CDS		441		hypothetical protein		21.1909	MCINOGGB_00203	CDS	936	liaR		COG2197	Transcriptional regulatory protein LiaR		25.292	PKDPPOAA_00203	CDS	966	moaA_1	4.1.99.22	COG2896	GTP 3',8-cyclase
5.339	GFBDKNGL_00205	CDS		132		Putative universal stress protein		3.1135	MCINOGGB_00204	CDS	372				hypothetical protein		25.292	PKDPPOAA_00204	CDS	435				hypothetical protein
1.803	GFBDKNGL_00206	CDS		1128		hypothetical protein		3.1135	MCINOGGB_00205	CDS	435				hypothetical protein		24.1638	PKDPPOAA_00205	CDS	819	rhaS_1			HTH-type transcriptional activator RhaS
1.803	GFBDKNGL_00207	CDS		429		hypothetical protein		3.1135	MCINOGGB_00206	CDS	330				hypothetical protein		24.1473	PKDPPOAA_00206	CDS	711				hypothetical protein
1.803	GFBDKNGL_00208	CDS		342		hypothetical protein		3.1135	MCINOGGB_00207	CDS	459				hypothetical protein		24.1473	PKDPPOAA_00207	CDS	720	walR_1		COG0745	Transcriptional regulatory protein WalR
1.803	GFBDKNGL_00209	CDS		561		hypothetical protein		3.1135	MCINOGGB_00208	CDS	297	comGC		COG4537	ComG operon protein 3		24.683	PKDPPOAA_00208	CDS	549	bfmBAB_1	1.2.4.4	COG0022	2-oxoisovalerate dehydrogenase subunit beta
1.803	GFBDKNGL_00210	CDS	rsmD_1	492	COG0742	Ribosomal RNA small subunit methyltransferase D		3.1135	MCINOGGB_00209	CDS	1050	epsF_1		COG1459	Type II secretion system protein F		24.147	PKDPPOAA_00209	CDS	2814	dgaR_1			Transcriptional regulatory protein DagR
1.803	GFBDKNGL_00211	CDS	coaD_1	1047	COG0669	Phosphopantetheine adenylyltransferase		3.1135	MCINOGGB_00210	CDS	930	comGA		COG2804	ComG operon protein 1		24.147	PKDPPOAA_00210	CDS	402	sorA_1		COG2893	PTS system sorbose-specific EIIA component
1.803	GFBDKNGL_00212	CDS	ylbL_1	288	COG3480	putative protein YlbL		3.1135	MCINOGGB_00211	CDS	1737	ade	3.5.4.2	COG1001	Adenine deaminase		5.131	PKDPPOAA_00211	CDS	1482				hypothetical protein
1.803	GFBDKNGL_00213	CDS		105		hypothetical protein		3.1135	MCINOGGB_00212	CDS	654	trmB	2.1.1.33	COG0220	tRNA (guanine-N(7)-)-methyltransferase		5.131	PKDPPOAA_00212	CDS	486				hypothetical protein
1.803	GFBDKNGL_00214	CDS		696		hypothetical protein		3.1135	MCINOGGB_00213	CDS	708				hypothetical protein		5.131	PKDPPOAA_00213	CDS	1077				hypothetical protein
1.803	GFBDKNGL_00215	CDS	comEA_1	483	COG1555	ComE operon protein 1		15.203	MCINOGGB_00214	CDS	507				hypothetical protein		5.131	PKDPPOAA_00214	CDS	759				hypothetical protein
1.803	GFBDKNGL_00216	CDS	tadA_1	480		tRNA-specific adenosine deaminase		15.203	MCINOGGB_00215	CDS	630				hypothetical protein		5.131	PKDPPOAA_00215	CDS	801				hypothetical protein
1.803	GFBDKNGL_00217	CDS		1818		hypothetical protein		15.203	MCINOGGB_00216	CDS	315				hypothetical protein		5.131	PKDPPOAA_00216	CDS	735				hypothetical protein
1.803	GFBDKNGL_00218	CDS	comEC_1	1050	COG0658	ComE operon protein 3		15.203	MCINOGGB_00217	CDS	1473				Putative trans-acting regulator		5.131	PKDPPOAA_00217	CDS	390				hypothetical protein
1.803	GFBDKNGL_00219	CDS	yqeN_1	255	COG1466	putative protein YqeN		15.203	MCINOGGB_00218	CDS	1485				Putative trans-acting regulator		5.131	PKDPPOAA_00218	CDS	1797				hypothetical protein
1.803	GFBDKNGL_00220	CDS	rpsT_1	270	COG0268	30S ribosomal protein S20		18.784	MCINOGGB_00219	CDS	1014	vanT	5.1.1.-	COG0787	Serine/alanine racemase		22.366	PKDPPOAA_00219	CDS	120				hypothetical protein
1.803	GFBDKNGL_00221	CDS		672		hypothetical protein		10.705	MCINOGGB_00220	CDS	222				hypothetical protein		22.366	PKDPPOAA_00220	CDS	1194				hypothetical protein
0.203	GFBDKNGL_00222	CDS		702		hypothetical protein		10.705	MCINOGGB_00221	CDS	552	sipV	3.4.21.89	COG0681	Signal peptidase I V		24.227	PKDPPOAA_00221	CDS	525	buk2_1	2.7.2.7	COG3426	putative butyrate kinase 2
0.824	GFBDKNGL_00223	CDS		441		hypothetical protein		10.705	MCINOGGB_00222	CDS	1014	lplJ_1	6.3.1.20	COG0095	Lipoate-protein ligase LplJ		11.535	PKDPPOAA_00222	CDS	1011				hypothetical protein
21.238	GFBDKNGL_00224	CDS		294		hypothetical protein		10.705	MCINOGGB_00223	CDS	399				hypothetical protein		13.491	PKDPPOAA_00223	CDS	507	queT_1		COG4708	Queuosine precursor transporter QueT
21.238	GFBDKNGL_00225	CDS		147		hypothetical protein		10.705	MCINOGGB_00224	CDS	447				hypothetical protein		13.491	PKDPPOAA_00224	CDS	1206	femB_1	2.3.2.18	COG2348	Aminoacyltransferase FemB
21.238	GFBDKNGL_00226	CDS		807		hypothetical protein		10.705	MCINOGGB_00225	CDS	432				hypothetical protein		13.491	PKDPPOAA_00225	CDS	636	panT_1		COG4684	Pantothenic acid transporter PanT
21.238	GFBDKNGL_00227	CDS	proC_1	612	COG0345	Pyrroline-5-carboxylate reductase		21.179	MCINOGGB_00226	CDS	570				hypothetical protein		13.491	PKDPPOAA_00226	CDS	555	coaBC_1		COG0452	Coenzyme A biosynthesis bifunctional protein CoaBC
10.705	GFBDKNGL_00228	CDS		264		hypothetical protein		1.1611	MCINOGGB_00227	CDS	171	cca_1	2.7.7.72		CCA-adding enzyme		13.491	PKDPPOAA_00227	CDS	774				hypothetical protein
14.759	GFBDKNGL_00229	CDS		1230		hypothetical protein		18.385	MCINOGGB_00228	CDS	2718				hypothetical protein		13.491	PKDPPOAA_00228	CDS	993	acuI_1	1.3.1.84	COG0604	putative acrylyl-CoA reductase AcuI
11.746	GFBDKNGL_00230	CDS	arcA_1	243		Arginine deiminase		18.385	MCINOGGB_00229	CDS	669				hypothetical protein		25.185	PKDPPOAA_00229	CDS	654	eda_1		COG0800	Putative KHG/KDPG aldolase
7.369	GFBDKNGL_00231	CDS		978		hypothetical protein		0.1925	MCINOGGB_00230	CDS	924				hypothetical protein		25.185	PKDPPOAA_00230	CDS	1074	uxuA_2	4.2.1.8	COG1312	Mannonate dehydratase
7.369	GFBDKNGL_00232	CDS	mftC_1	1650	COG0535	Putative mycofactocin radical SAM maturase MftC		0.1925	MCINOGGB_00231	CDS	747	agrA_1		COG3279	Accessory gene regulator A		25.185	PKDPPOAA_00231	CDS	453	manX_2	2.7.1.191		PTS system mannose-specific EIIAB component
6.59	GFBDKNGL_00233	CDS	mutS	369	COG0249	DNA mismatch repair protein MutS		0.1925	MCINOGGB_00232	CDS	597	agrB_1	3.4.-.-	COG4512	Accessory gene regulator protein B		25.185	PKDPPOAA_00232	CDS	507	sorB_3	2.7.1.206	COG3444	PTS system sorbose-specific EIIB component
6.59	GFBDKNGL_00234	CDS		663		hypothetical protein		0.1925	MCINOGGB_00233	CDS	159				hypothetical protein		25.185	PKDPPOAA_00233	CDS	873	manZ_3		COG3716	PTS system mannose-specific EIID component
6.59	GFBDKNGL_00235	CDS	bglA	969	COG2723	Aryl-phospho-beta-D-glucosidase BglA		15.287	MCINOGGB_00234	CDS	204				hypothetical protein		25.185	PKDPPOAA_00234	CDS	837	sorA_2		COG3715	PTS system sorbose-specific EIIC component
5.821	GFBDKNGL_00236	CDS	ansB_1	834		L-asparaginase		0.973	MCINOGGB_00235	CDS	150				hypothetical protein		25.185	PKDPPOAA_00235	CDS	1107	hcxA_3	1.1.1.-	COG0371	Hydroxycarboxylate dehydrogenase A
5.821	GFBDKNGL_00237	CDS		840		hypothetical protein		0.973	MCINOGGB_00236	CDS	1326				hypothetical protein		25.185	PKDPPOAA_00236	CDS	1002		1.1.1.81	COG0111	Hydroxypyruvate reductase
5.821	GFBDKNGL_00238	CDS	yhaX_1	531	COG0561	Stress response protein YhaX		0.973	MCINOGGB_00237	CDS	156				hypothetical protein		25.185	PKDPPOAA_00237	CDS	936		1.1.1.343	COG1023	6-phosphogluconate dehydrogenase, NAD(+)-dependent, decarboxylating
5.821	GFBDKNGL_00239	CDS		444		hypothetical protein		20.703	MCINOGGB_00238	CDS	396				hypothetical protein		11.733	PKDPPOAA_00238	CDS	714	gmuR_1		COG2188	HTH-type transcriptional regulator GmuR
1.37	GFBDKNGL_00240	CDS	ndk_1	1191	COG0105	Nucleoside diphosphate kinase		19.1187	MCINOGGB_00239	CDS	702			COG1136	putative ABC transporter ATP-binding protein		11.733	PKDPPOAA_00239	CDS	552				hypothetical protein
5.492	GFBDKNGL_00241	CDS		2178		Putative pyridoxal phosphate-dependent acyltransferase		19.1187	MCINOGGB_00240	CDS	606	yecD_1	3.-.-.-	COG1335	Isochorismatase family protein YecD		8.22	PKDPPOAA_00240	CDS	1224	atzC_1	3.5.4.42		N-isopropylammelide isopropyl amidohydrolase
6.236	GFBDKNGL_00242	CDS		1152		hypothetical protein		19.1187	MCINOGGB_00241	CDS	1026	degA		COG1609	HTH-type transcriptional regulator DegA		8.22	PKDPPOAA_00241	CDS	1356				hypothetical protein
6.236	GFBDKNGL_00243	CDS	mvaS	2442	COG3425	Hydroxymethylglutaryl-CoA synthase		19.1187	MCINOGGB_00242	CDS	2106			COG1705	N-acetylmuramoyl-L-alanine amidase domain-containing protein		8.22	PKDPPOAA_00242	CDS	1062	allD_1	1.1.1.350	COG2055	Ureidoglycolate dehydrogenase (NAD(+))
6.236	GFBDKNGL_00244	CDS	thlA_2	435	COG0183	Acetyl-CoA acetyltransferase		19.1187	MCINOGGB_00243	CDS	1284	yxdM_1			ABC transporter permease protein YxdM		8.22	PKDPPOAA_00243	CDS	1221	gltP_1		COG1301	Proton/glutamate-aspartate symporter
21.603	GFBDKNGL_00245	CDS		303		Putative universal stress protein		1.1266	MCINOGGB_00244	CDS	1080	tyrC_1	1.3.1.43		Cyclohexadienyl dehydrogenase		8.22	PKDPPOAA_00244	CDS	939	arcC1_2	2.7.2.2	COG0549	Carbamate kinase 1
21.603	GFBDKNGL_00246	CDS		192		hypothetical protein		1.1266	MCINOGGB_00245	CDS	1164	aroC_1	4.2.3.5	COG0082	Chorismate synthase		8.22	PKDPPOAA_00245	CDS	1254	exuT_1			Hexuronate transporter
21.603	GFBDKNGL_00247	CDS		387		hypothetical protein		1.1266	MCINOGGB_00246	CDS	1065	aroB_1	4.2.3.4	COG0337	3-dehydroquinate synthase		8.22	PKDPPOAA_00246	CDS	834				hypothetical protein
7.264	GFBDKNGL_00248	CDS		549		hypothetical protein		1.1266	MCINOGGB_00247	CDS	1020	aroF_1	2.5.1.54	COG2876	Phospho-2-dehydro-3-deoxyheptonate aldolase		8.22	PKDPPOAA_00247	CDS	2511	fdrA_1		COG0074	Protein FdrA
20.265	GFBDKNGL_00249	CDS		1038		hypothetical protein		1.1266	MCINOGGB_00248	CDS	1305				hypothetical protein		24.265	PKDPPOAA_00248	CDS	459	nirC_1		COG2116	Nitrite transporter NirC
19.761	GFBDKNGL_00250	CDS		858		hypothetical protein		1.1266	MCINOGGB_00249	CDS	234				hypothetical protein		24.1156	PKDPPOAA_00249	CDS	342				hypothetical protein
19.761	GFBDKNGL_00251	CDS	ysnF	1386		Stress response protein YsnF		21.355	MCINOGGB_00250	CDS	1122	garK	2.7.1.165	COG1929	Glycerate 2-kinase		15.537	PKDPPOAA_00250	CDS	510	moaC_2	4.6.1.17	COG0315	Cyclic pyranopterin monophosphate synthase
19.761	GFBDKNGL_00252	CDS	mepA	324		Multidrug export protein MepA		21.355	MCINOGGB_00251	CDS	861				hypothetical protein		15.537	PKDPPOAA_00251	CDS	966	moaA_2	4.1.99.22	COG2896	GTP 3',8-cyclase
19.761	GFBDKNGL_00253	CDS		609		hypothetical protein		0.478	MCINOGGB_00252	CDS	4719				hypothetical protein		15.537	PKDPPOAA_00252	CDS	435				hypothetical protein
19.761	GFBDKNGL_00254	CDS	rplY	717		50S ribosomal protein L25		0.478	MCINOGGB_00253	CDS	222				hypothetical protein		15.537	PKDPPOAA_00253	CDS	483	mog	2.7.7.75	COG0521	Molybdopterin adenylyltransferase
19.761	GFBDKNGL_00255	CDS	rsuA	696	COG1187	Ribosomal small subunit pseudouridine synthase A		0.478	MCINOGGB_00254	CDS	483				hypothetical protein		15.537	PKDPPOAA_00254	CDS	972	cinA_1		COG1058	CinA-like protein
19.761	GFBDKNGL_00256	CDS	yfnB_1	630	COG1011	Putative HAD-hydrolase YfnB		10.322	MCINOGGB_00255	CDS	645				hypothetical protein		15.537	PKDPPOAA_00255	CDS	801	modA		COG0725	Molybdate-binding protein ModA
19.761	GFBDKNGL_00257	CDS	udk	600	COG0572	Uridine kinase		5.7	MCINOGGB_00256	CDS	288				hypothetical protein		15.537	PKDPPOAA_00256	CDS	672	modB		COG4149	Molybdenum transport system permease protein ModB
19.761	GFBDKNGL_00258	CDS	ydjZ_1	492	COG0398	TVP38/TMEM64 family inner membrane protein YdjZ		5.7	MCINOGGB_00257	CDS	261				hypothetical protein		15.537	PKDPPOAA_00257	CDS	1005	fbpC	3.6.3.30		Fe(3+) ions import ATP-binding protein FbpC
19.761	GFBDKNGL_00259	CDS		1377	COG0454	putative N-acetyltransferase		10.309	MCINOGGB_00258	CDS	705	ctpF	3.6.3.-		putative cation-transporting ATPase F		15.537	PKDPPOAA_00258	CDS	2103	cadA	3.6.3.3	COG2217	Cadmium, zinc and cobalt-transporting ATPase
19.761	GFBDKNGL_00260	CDS		213		hypothetical protein		10.309	MCINOGGB_00259	CDS	1455	acpB			Capsule synthesis positive regulator AcpB		24.938	PKDPPOAA_00259	CDS	1050	malY_1		COG1168	Protein MalY
19.761	GFBDKNGL_00261	CDS		201		hypothetical protein		10.309	MCINOGGB_00260	CDS	600	nudC	3.6.1.22		NADH pyrophosphatase		2.661	PKDPPOAA_00260	CDS	453	slyA_1		COG1846	Transcriptional regulator SlyA
19.761	GFBDKNGL_00262	CDS		366		hypothetical protein		10.309	MCINOGGB_00261	CDS	453	slyA_2			Transcriptional regulator SlyA		2.661	PKDPPOAA_00261	CDS	513	paiA_1	2.3.1.57	COG0454	Spermidine/spermine N(1)-acetyltransferase
19.761	GFBDKNGL_00263	CDS		450		hypothetical protein											2.661	PKDPPOAA_00262	CDS	1497	ybbW_1		COG1953	Putative allantoin permease
15.209	GFBDKNGL_00264	CDS		363		hypothetical protein											2.661	PKDPPOAA_00263	CDS	1365	allB_1	3.5.2.5	COG0044	Allantoinase
20.45	GFBDKNGL_00265	CDS	yfnB_2	1896	COG1011	Putative HAD-hydrolase YfnB											2.661	PKDPPOAA_00264	CDS	1224	allC_1	3.5.3.9	COG0624	Allantoate amidohydrolase
20.536	GFBDKNGL_00266	CDS	asnB_1	447	COG0367	Asparagine synthetase [glutamine-hydrolyzing] 1											2.661	PKDPPOAA_00265	CDS	786	allE_1	3.5.3.26	COG3257	(S)-ureidoglycine aminohydrolase
20.536	GFBDKNGL_00267	CDS		810		hypothetical protein											2.661	PKDPPOAA_00266	CDS	1626	pucR_1		COG2508	Purine catabolism regulatory protein
15.8	GFBDKNGL_00268	CDS	yidA_1	492	COG0561	Sugar phosphatase YidA											2.431	PKDPPOAA_00267	CDS	1653	dppE_2		COG4166	Dipeptide-binding protein DppE
15.8	GFBDKNGL_00269	CDS		76		hypothetical protein											2.431	PKDPPOAA_00268	CDS	1377			COG1305	putative protein
15.8	GFBDKNGL_00270	tRNA		255		tRNA-Met(cat)											2.431	PKDPPOAA_00269	CDS	1065		5.1.1.-	COG4948	Hydrophobic dipeptide epimerase
15.8	GFBDKNGL_00271	CDS		246		hypothetical protein											4.596	PKDPPOAA_00270	CDS	306				hypothetical protein
15.8	GFBDKNGL_00272	CDS	immR_1	387	COG1396	HTH-type transcriptional regulator ImmR											11.24	PKDPPOAA_00271	CDS	1035				hypothetical protein
15.8	GFBDKNGL_00273	CDS		1140		hypothetical protein											11.24	PKDPPOAA_00272	CDS	822	pta_2	2.3.1.8	COG0280	Phosphate acetyltransferase
10.383	GFBDKNGL_00274	CDS		291	COG0628	Putative transport protein											11.24	PKDPPOAA_00273	CDS	1083	buk2_2	2.7.2.7	COG3426	putative butyrate kinase 2
6.311	GFBDKNGL_00275	CDS		1029		hypothetical protein											11.24	PKDPPOAA_00274	CDS	1410	lpdG_1	1.8.1.4	COG1249	Dihydrolipoyl dehydrogenase
6.311	GFBDKNGL_00276	CDS	sppA	156	COG0616	Putative signal peptide peptidase SppA											11.24	PKDPPOAA_00275	CDS	987	bfmBAA_2	1.2.4.4	COG1071	2-oxoisovalerate dehydrogenase subunit alpha
21.85	GFBDKNGL_00277	CDS		900		hypothetical protein											11.24	PKDPPOAA_00276	CDS	987	bfmBAB_2	1.2.4.4	COG0022	2-oxoisovalerate dehydrogenase subunit beta
1.537	GFBDKNGL_00278	CDS	fbaA_1	852	COG0191	putative fructose-bisphosphate aldolase											11.24	PKDPPOAA_00277	CDS	1299	pdhC_1	2.3.1.12		Dihydrolipoyllysine-residue acetyltransferase component of pyruvate dehydrogenase complex
1.537	GFBDKNGL_00279	CDS	fbaA_2	1083	COG0191	putative fructose-bisphosphate aldolase											14.333	PKDPPOAA_00278	CDS	1500	ygjI_1		COG0531	Inner membrane transporter YgjI
1.537	GFBDKNGL_00280	CDS	fruA_2	315	COG1299	PTS system fructose-specific EIIB'BC component											14.333	PKDPPOAA_00279	CDS	3078	ebgA_1	3.2.1.23	COG3250	Evolved beta-galactosidase subunit alpha
1.537	GFBDKNGL_00281	CDS	frwD	489	COG1445	PTS system fructose-like EIIB component 3											14.333	PKDPPOAA_00280	CDS	249				hypothetical protein
1.537	GFBDKNGL_00282	CDS	mngA	252	COG1299	PTS system 2-O-alpha-mannosyl-D-glycerate-specific EIIABC component											24.145	PKDPPOAA_00281	CDS	348	csd	2.8.1.7	COG0520	putative cysteine desulfurase
1.537	GFBDKNGL_00283	CDS		1215		hypothetical protein											1.25	PKDPPOAA_00282	CDS	849	ybbH_2		COG1737	putative HTH-type transcriptional regulator YbbH
1.537	GFBDKNGL_00284	CDS	mtlR	378		Transcriptional regulator MtlR											1.25	PKDPPOAA_00283	CDS	1308	licC_1		COG1455	Lichenan permease IIC component
1.537	GFBDKNGL_00285	CDS	ptsG	1602	COG1263	PTS system glucose-specific EIICBA component											13.66	PKDPPOAA_00284	CDS	408				hypothetical protein
1.537	GFBDKNGL_00286	CDS	nagE	675	COG1263	PTS system N-acetylglucosamine-specific EIICBA component											13.66	PKDPPOAA_00285	CDS	1788				hypothetical protein
1.537	GFBDKNGL_00287	CDS	sacY	345	COG3711	Levansucrase and sucrase synthesis operon antiterminator											13.66	PKDPPOAA_00286	CDS	510				hypothetical protein
5.553	GFBDKNGL_00288	CDS	sufT_1	942		Fe-S protein maturation auxiliary factor SufT											13.66	PKDPPOAA_00287	CDS	384				hypothetical protein
5.553	GFBDKNGL_00289	CDS		492		hypothetical protein											13.66	PKDPPOAA_00288	CDS	279				hypothetical protein
5.553	GFBDKNGL_00290	CDS		2352		hypothetical protein											2.46	PKDPPOAA_00289	CDS	804	sorA_3		COG3715	PTS system sorbose-specific EIIC component
5.553	GFBDKNGL_00291	CDS		627		hypothetical protein											2.46	PKDPPOAA_00290	CDS	819	manZ_4		COG3716	PTS system mannose-specific EIID component
5.553	GFBDKNGL_00292	CDS		705		putative metallo-hydrolase											2.46	PKDPPOAA_00291	CDS	477	sorB_4	2.7.1.206	COG3444	PTS system sorbose-specific EIIB component
5.553	GFBDKNGL_00293	CDS	gpmA_1	834		2,3-bisphosphoglycerate-dependent phosphoglycerate mutase											2.46	PKDPPOAA_00292	CDS	852	ybbH_3		COG1737	putative HTH-type transcriptional regulator YbbH
5.553	GFBDKNGL_00294	CDS	uppP_1	1920	COG1968	Undecaprenyl-diphosphatase											2.46	PKDPPOAA_00293	CDS	891	murQ_2	4.2.1.126	COG2103	N-acetylmuramic acid 6-phosphate etherase
5.553	GFBDKNGL_00295	CDS	zosA_1	456	COG2217	Zinc-transporting ATPase											2.46	PKDPPOAA_00294	CDS	990	pbpE_2		COG1680	Penicillin-binding protein 4*
5.553	GFBDKNGL_00296	CDS		132		hypothetical protein											2.46	PKDPPOAA_00295	CDS	420	sorF_2		COG2893	PTS system sorbose-specific EIIA component
5.553	GFBDKNGL_00297	CDS		270		hypothetical protein											24.1507	PKDPPOAA_00296	CDS	174	cfiA_1	6.4.1.7	COG0511	2-oxoglutarate carboxylase large subunit
5.553	GFBDKNGL_00298	CDS		255		hypothetical protein											24.962	PKDPPOAA_00297	CDS	363				hypothetical protein
5.553	GFBDKNGL_00299	CDS	rpsT_2	1050	COG0268	30S ribosomal protein S20											24.635	PKDPPOAA_00298	CDS	927				hypothetical protein
5.553	GFBDKNGL_00300	CDS	yqeN_2	648	COG1466	putative protein YqeN											24.635	PKDPPOAA_00299	CDS	1137				hypothetical protein
5.553	GFBDKNGL_00301	CDS	comEC_2	432	COG0658	ComE operon protein 3											5.275	PKDPPOAA_00300	CDS	828	manZ_5		COG3716	PTS system mannose-specific EIID component
18.312	GFBDKNGL_00302	CDS		447		hypothetical protein											5.275	PKDPPOAA_00301	CDS	816	agaC_2		COG3715	N-acetylgalactosamine permease IIC component 1
18.312	GFBDKNGL_00303	CDS		399		hypothetical protein											5.275	PKDPPOAA_00302	CDS	492		2.7.1.-		putative phosphotransferase enzyme IIB component
18.312	GFBDKNGL_00304	CDS		1014		hypothetical protein											5.275	PKDPPOAA_00303	CDS	420				hypothetical protein
18.312	GFBDKNGL_00305	CDS	lplJ_1	552	COG0095	Lipoate-protein ligase LplJ											24.482	PKDPPOAA_00304	CDS	351				hypothetical protein
18.312	GFBDKNGL_00306	CDS	sipV	222	COG0681	Signal peptidase I V											24.482	PKDPPOAA_00305	CDS	555	rsmD_1	2.1.1.171	COG0742	Ribosomal RNA small subunit methyltransferase D
18.312	GFBDKNGL_00307	CDS		519		hypothetical protein											24.482	PKDPPOAA_00306	CDS	492	coaD_1	2.7.7.3	COG0669	Phosphopantetheine adenylyltransferase
18.312	GFBDKNGL_00308	CDS	msrA	702	COG0225	Peptide methionine sulfoxide reductase MsrA											24.482	PKDPPOAA_00307	CDS	1053	ylbL_1		COG3480	putative protein YlbL
18.312	GFBDKNGL_00309	CDS		894		hypothetical protein											24.482	PKDPPOAA_00308	CDS	645	comEA_1		COG1555	ComE operon protein 1
18.312	GFBDKNGL_00310	CDS	lipC	513	COG2755	Spore germination lipase LipC											24.482	PKDPPOAA_00309	CDS	504	tadA_1	3.5.4.33		tRNA-specific adenosine deaminase
18.312	GFBDKNGL_00311	CDS		621	COG1307	DegV domain-containing protein											24.482	PKDPPOAA_00310	CDS	2130	comEC_1		COG0658	ComE operon protein 3
22.695	GFBDKNGL_00312	CDS		882		hypothetical protein											24.482	PKDPPOAA_00311	CDS	1029	yqeN_1		COG1466	putative protein YqeN
22.695	GFBDKNGL_00313	CDS		927		hypothetical protein											24.482	PKDPPOAA_00312	CDS	942	panE_1	1.1.1.169	COG1893	2-dehydropantoate 2-reductase
22.695	GFBDKNGL_00314	CDS	ppaC_1	1410	COG1227	putative manganese-dependent inorganic pyrophosphatase											24.482	PKDPPOAA_00313	CDS	537		3.1.2.-	COG1607	putative acyl-CoA thioester hydrolase
22.695	GFBDKNGL_00315	CDS	gmuD_1	1623	COG2723	6-phospho-beta-glucosidase GmuD											24.482	PKDPPOAA_00314	CDS	252	rpsT_1		COG0268	30S ribosomal protein S20
22.695	GFBDKNGL_00316	CDS	lipO_1	909	COG1653	Lipoprotein LipO											24.482	PKDPPOAA_00315	CDS	438				hypothetical protein
22.695	GFBDKNGL_00317	CDS	araQ_1	954	COG0395	L-arabinose transport system permease protein AraQ											11.223	PKDPPOAA_00316	CDS	1332				hypothetical protein
22.695	GFBDKNGL_00318	CDS	yteP_1	1347	COG4209	putative multiple-sugar transport system permease YteP											11.223	PKDPPOAA_00317	CDS	327				hypothetical protein
22.695	GFBDKNGL_00319	CDS		645		hypothetical protein											11.736	PKDPPOAA_00318	CDS	372				hypothetical protein
22.695	GFBDKNGL_00320	CDS		111		hypothetical protein											5.91	PKDPPOAA_00319	CDS	777				hypothetical protein
22.695	GFBDKNGL_00321	CDS		1512		hypothetical protein											5.91	PKDPPOAA_00320	CDS	1236	yhaO_1		COG0420	putative metallophosphoesterase YhaO
22.695	GFBDKNGL_00322	CDS		486		hypothetical protein											11.731	PKDPPOAA_00321	CDS	873				hypothetical protein
22.695	GFBDKNGL_00323	CDS		1305		hypothetical protein											11.731	PKDPPOAA_00322	CDS	789	cysL_1		COG0583	HTH-type transcriptional regulator CysL
22.695	GFBDKNGL_00324	CDS		2235		hypothetical protein											24.647	PKDPPOAA_00323	CDS	198				hypothetical protein
22.695	GFBDKNGL_00325	CDS	marA_1	768		Multiple antibiotic resistance protein MarA											24.1412	PKDPPOAA_00324	CDS	588	yfmL_1	3.6.4.13	COG0513	putative ATP-dependent RNA helicase YfmL
22.695	GFBDKNGL_00326	CDS	ydjF_2	465	COG1349	putative HTH-type transcriptional regulator YdjF											24.1224	PKDPPOAA_00325	CDS	594	cinA_2		COG1058	Putative competence-damage inducible protein
19.109	GFBDKNGL_00327	CDS	murE_1	966	COG0769	UDP-N-acetylmuramoyl-L-alanyl-D-glutamate--L-lysine ligase											11.737	PKDPPOAA_00326	CDS	1065				hypothetical protein
1.572	GFBDKNGL_00328	CDS	btr_1	1380	COG0614	HTH-type transcriptional activator Btr											11.68	PKDPPOAA_00327	CDS	540				hypothetical protein
1.572	GFBDKNGL_00329	CDS	npr_1	594	COG0446	NADH peroxidase											11.68	PKDPPOAA_00328	CDS	846				hypothetical protein
20.34	GFBDKNGL_00330	CDS		684		hypothetical protein											11.68	PKDPPOAA_00329	CDS	303				hypothetical protein
20.34	GFBDKNGL_00331	CDS	tenA_2	639	COG0819	Aminopyrimidine aminohydrolase											24.1723	PKDPPOAA_00330	CDS	453	eutL_1		COG4816	Ethanolamine utilization protein EutL
20.34	GFBDKNGL_00332	CDS	thiE_2	822	COG0352	Thiamine-phosphate synthase											2.112	PKDPPOAA_00331	CDS	762	lutA		COG0247	Lactate utilization protein A
20.34	GFBDKNGL_00333	CDS	thiM_2	804	COG2145	Hydroxyethylthiazole kinase											2.112	PKDPPOAA_00332	CDS	1473	lutB		COG1139	Lactate utilization protein B
20.34	GFBDKNGL_00334	CDS	thiD_2	942		Hydroxymethylpyrimidine/phosphomethylpyrimidine kinase											2.112	PKDPPOAA_00333	CDS	720	lutC		COG1556	Lactate utilization protein C
20.34	GFBDKNGL_00335	CDS	sorC_1	534	COG2390	Sorbitol operon regulator											2.112	PKDPPOAA_00334	CDS	543	spsB_2	3.4.21.89		Signal peptidase IB
20.34	GFBDKNGL_00336	CDS	srlA_1	1038	COG3730	PTS system glucitol/sorbitol-specific EIIC component											2.112	PKDPPOAA_00335	CDS	3591	addB	3.1.-.-	COG3857	ATP-dependent helicase/deoxyribonuclease subunit B
20.34	GFBDKNGL_00337	CDS	srlE_1	1074	COG3732	PTS system glucitol/sorbitol-specific EIIB component											2.112	PKDPPOAA_00336	CDS	3795	addA	3.1.-.-	COG1074	ATP-dependent helicase/nuclease subunit A
20.34	GFBDKNGL_00338	CDS		573		D-arabitol-phosphate dehydrogenase											2.112	PKDPPOAA_00337	CDS	345	yodB		COG1733	HTH-type transcriptional regulator YodB
20.34	GFBDKNGL_00339	CDS		342	COG0111	Hydroxypyruvate reductase											24.1298	PKDPPOAA_00338	CDS	345	maf_1		COG0424	Septum formation protein Maf
20.34	GFBDKNGL_00340	CDS	tkrA	1248		Glyoxylate/hydroxypyruvate reductase B											24.1461	PKDPPOAA_00339	CDS	396				hypothetical protein
20.34	GFBDKNGL_00341	CDS	iolG_1	363		Inositol 2-dehydrogenase/D-chiro-inositol 3-dehydrogenase											14.463	PKDPPOAA_00340	CDS	819				hypothetical protein
20.34	GFBDKNGL_00342	CDS	srlB_1	996	COG3731	PTS system glucitol/sorbitol-specific EIIA component											21.39	PKDPPOAA_00341	CDS	1617	brpA		COG1316	Biofilm regulatory protein A
20.34	GFBDKNGL_00343	CDS		510		hypothetical protein											21.301	PKDPPOAA_00342	CDS	372	catD_1	1.-.-.-	COG2259	Putative oxidoreductase CatD
20.34	GFBDKNGL_00344	CDS		330		hypothetical protein											14.469	PKDPPOAA_00343	CDS	576				hypothetical protein
1.761	GFBDKNGL_00345	CDS	sugE_1	315	COG2076	Quaternary ammonium compound-resistance protein SugE											14.469	PKDPPOAA_00344	CDS	771				hypothetical protein
1.761	GFBDKNGL_00346	CDS	sugE_2	1101	COG2076	Quaternary ammonium compound-resistance protein SugE											14.469	PKDPPOAA_00345	CDS	543	yqgN		COG0212	putative protein YqgN
22.123	GFBDKNGL_00347	CDS		246		hypothetical protein											14.469	PKDPPOAA_00346	CDS	711	gluP	3.4.21.105	COG0705	Rhomboid protease GluP
22.123	GFBDKNGL_00348	CDS		498		hypothetical protein											14.469	PKDPPOAA_00347	CDS	219	yqgQ		COG4483	putative protein YqgQ
22.123	GFBDKNGL_00349	CDS		1389		hypothetical protein											24.964	PKDPPOAA_00348	CDS	537	sipT_1	3.4.21.89	COG0681	Signal peptidase I T
22.123	GFBDKNGL_00350	CDS	dinB_1	234	COG0389	DNA polymerase IV											24.1629	PKDPPOAA_00349	CDS	843			COG1705	N-acetylmuramoyl-L-alanine amidase domain-containing protein
22.123	GFBDKNGL_00351	CDS		1305		hypothetical protein											16.18	PKDPPOAA_00350	CDS	1422				hypothetical protein
22.123	GFBDKNGL_00352	CDS		1020		hypothetical protein											16.18	PKDPPOAA_00351	CDS	396	yhaH_2		COG3152	Inner membrane protein YhaH
22.123	GFBDKNGL_00353	CDS	aroF_1	1065	COG2876	Phospho-2-dehydro-3-deoxyheptonate aldolase											16.18	PKDPPOAA_00352	CDS	714				hypothetical protein
22.123	GFBDKNGL_00354	CDS	aroB_1	1164	COG0337	3-dehydroquinate synthase											14.183	PKDPPOAA_00353	CDS	1176	bicA		COG0659	Bicarbonate transporter BicA
22.123	GFBDKNGL_00355	CDS	aroC_1	1080	COG0082	Chorismate synthase											14.183	PKDPPOAA_00354	CDS	516	coaE_1	2.7.1.24	COG0237	Dephospho-CoA kinase
22.123	GFBDKNGL_00356	CDS	tyrC_1	1287		Cyclohexadienyl dehydrogenase											14.183	PKDPPOAA_00355	CDS	435	yjaB_1	2.3.1.-	COG0454	putative N-acetyltransferase YjaB
22.123	GFBDKNGL_00357	CDS	aroA_1	531	COG0128	3-phosphoshikimate 1-carboxyvinyltransferase											14.183	PKDPPOAA_00356	CDS	360				hypothetical protein
22.123	GFBDKNGL_00358	CDS	aroL_1	846	COG0703	Shikimate kinase 2											14.183	PKDPPOAA_00357	CDS	351				hypothetical protein
22.123	GFBDKNGL_00359	CDS	pheA_1	513		Prephenate dehydratase											24.751	PKDPPOAA_00358	CDS	453				hypothetical protein
22.123	GFBDKNGL_00360	CDS	yfkM_1	1302	COG0693	General stress protein 18											24.751	PKDPPOAA_00359	CDS	369				hypothetical protein
15.637	GFBDKNGL_00361	CDS		516	COG0624	Putative dipeptidase											24.751	PKDPPOAA_00360	CDS	360				hypothetical protein
15.637	GFBDKNGL_00362	CDS	yvoA_1	594	COG2188	HTH-type transcriptional repressor YvoA											24.751	PKDPPOAA_00361	CDS	513				hypothetical protein
20.665	GFBDKNGL_00363	CDS		1296		hypothetical protein											24.751	PKDPPOAA_00362	CDS	393				hypothetical protein
20.665	GFBDKNGL_00364	CDS	noxE_1	1461	COG0446	NADH oxidase											24.751	PKDPPOAA_00363	CDS	408				hypothetical protein
20.665	GFBDKNGL_00365	CDS		912		hypothetical protein											24.751	PKDPPOAA_00364	CDS	372				hypothetical protein
21.792	GFBDKNGL_00366	CDS		627		hypothetical protein											24.751	PKDPPOAA_00365	CDS	93				hypothetical protein
5.658	GFBDKNGL_00367	CDS		243		hypothetical protein											24.751	PKDPPOAA_00366	CDS	843	dnaC_1		COG1484	DNA replication protein DnaC
5.98	GFBDKNGL_00368	CDS		369		hypothetical protein											24.751	PKDPPOAA_00367	CDS	771				hypothetical protein
21.821	GFBDKNGL_00369	CDS		1374		hypothetical protein											24.751	PKDPPOAA_00368	CDS	135				hypothetical protein
4.669	GFBDKNGL_00370	CDS	hsrA_1	1107		putative transport protein HsrA											24.751	PKDPPOAA_00369	CDS	483				hypothetical protein
4.669	GFBDKNGL_00371	CDS	thiO	600		Glycine oxidase											24.751	PKDPPOAA_00370	CDS	474				hypothetical protein
4.669	GFBDKNGL_00372	CDS		552		hypothetical protein											24.751	PKDPPOAA_00371	CDS	231				hypothetical protein
11.336	GFBDKNGL_00373	CDS		603		hypothetical protein											24.751	PKDPPOAA_00372	CDS	351	rbfA_1			Ribosome-binding factor A
11.336	GFBDKNGL_00374	CDS		204		hypothetical protein											24.1215	PKDPPOAA_00373	CDS	1302				hypothetical protein
22.29	GFBDKNGL_00375	CDS	pepF1_1	171		Oligoendopeptidase F, plasmid											24.1215	PKDPPOAA_00374	CDS	399				hypothetical protein
22.29	GFBDKNGL_00376	CDS		468		hypothetical protein											21.447	PKDPPOAA_00375	CDS	1644	dppE_3		COG4166	Dipeptide-binding protein DppE
22.29	GFBDKNGL_00377	CDS		1188		hypothetical protein											24.915	PKDPPOAA_00376	CDS	1449				hypothetical protein
22.29	GFBDKNGL_00378	CDS	galK_1	1035	COG0153	Galactokinase											24.915	PKDPPOAA_00377	CDS	450				hypothetical protein
22.29	GFBDKNGL_00379	CDS	galM_1	1458	COG2017	Aldose 1-epimerase											24.915	PKDPPOAA_00378	CDS	1095				hypothetical protein
22.29	GFBDKNGL_00380	CDS	lacS_1	906	COG2190	Lactose permease											23.126	PKDPPOAA_00379	CDS	540	folT_1			Folate transporter FolT
22.29	GFBDKNGL_00381	CDS	araC_1	672		Arabinose operon regulatory protein											23.126	PKDPPOAA_00380	CDS	402		3.6.3.-		Putative multidrug export ATP-binding/permease protein
22.29	GFBDKNGL_00382	CDS	ywrO_1	171	COG2249	General stress protein 14											24.567	PKDPPOAA_00381	CDS	1182				hypothetical protein
22.29	GFBDKNGL_00383	CDS		900		hypothetical protein											24.567	PKDPPOAA_00382	CDS	1425				hypothetical protein
22.29	GFBDKNGL_00384	CDS		1992		hypothetical protein											24.567	PKDPPOAA_00383	CDS	1560	fdrA_2		COG0074	Protein FdrA
22.122	GFBDKNGL_00385	CDS		1341		hypothetical protein											24.567	PKDPPOAA_00384	CDS	429				hypothetical protein
22.122	GFBDKNGL_00386	CDS	xylP_1	972		Isoprimeverose transporter											24.567	PKDPPOAA_00385	CDS	240				hypothetical protein
22.122	GFBDKNGL_00387	CDS	rhaS	1332		HTH-type transcriptional activator RhaS											11.184	PKDPPOAA_00386	CDS	1452	norG		COG1167	HTH-type transcriptional regulator NorG
22.122	GFBDKNGL_00388	CDS	csbC_1	291		putative metabolite transport protein CsbC											11.184	PKDPPOAA_00387	CDS	1029				hypothetical protein
11.203	GFBDKNGL_00389	CDS		252		hypothetical protein											11.184	PKDPPOAA_00388	CDS	333				hypothetical protein
11.203	GFBDKNGL_00390	CDS		537		hypothetical protein											24.274	PKDPPOAA_00389	CDS	288				hypothetical protein
11.203	GFBDKNGL_00391	CDS	folT_1	186		Folate transporter FolT											12.483	PKDPPOAA_00390	CDS	351				hypothetical protein
3.154	GFBDKNGL_00392	CDS	msbA	2880	COG1132	Lipid A export ATP-binding/permease protein MsbA											12.483	PKDPPOAA_00391	CDS	1839				hypothetical protein
3.154	GFBDKNGL_00393	CDS		1938		hypothetical protein											12.483	PKDPPOAA_00392	CDS	168				hypothetical protein
3.154	GFBDKNGL_00394	CDS		1293		hypothetical protein											11.249	PKDPPOAA_00393	CDS	543	yyaP		COG0262	putative protein YyaP
3.154	GFBDKNGL_00395	CDS		1659		hypothetical protein											11.249	PKDPPOAA_00394	CDS	1368	ntpJ_1			Potassium/sodium uptake protein NtpJ
3.154	GFBDKNGL_00396	CDS		612		hypothetical protein											11.249	PKDPPOAA_00395	CDS	1164	napA			Na(+)/H(+) antiporter
3.154	GFBDKNGL_00397	CDS		570		hypothetical protein											11.249	PKDPPOAA_00396	CDS	441	copY			Transcriptional repressor CopY
3.154	GFBDKNGL_00398	CDS	pcm	957		Protein-L-isoaspartate O-methyltransferase											11.249	PKDPPOAA_00397	CDS	2487	copA	3.6.3.54		Copper-exporting P-type ATPase
3.154	GFBDKNGL_00399	CDS		651		hypothetical protein											11.249	PKDPPOAA_00398	CDS	207				hypothetical protein
3.154	GFBDKNGL_00400	CDS	pgpB	1983	COG0671	Phosphatidylglycerophosphatase B											11.249	PKDPPOAA_00399	CDS	1371				hypothetical protein
3.154	GFBDKNGL_00401	CDS		192		Muramidase-2											11.249	PKDPPOAA_00400	CDS	390	ytrA		COG1725	HTH-type transcriptional repressor YtrA
10.438	GFBDKNGL_00402	CDS		552		hypothetical protein											24.775	PKDPPOAA_00401	CDS	240				hypothetical protein
10.438	GFBDKNGL_00403	CDS	coaBC_1	747	COG0452	Coenzyme A biosynthesis bifunctional protein CoaBC											24.775	PKDPPOAA_00402	CDS	1506	atxA_1			Anthrax toxin expression trans-acting positive regulator
10.438	GFBDKNGL_00404	CDS	coaBC_2	990	COG0452	Coenzyme A biosynthesis bifunctional protein CoaBC											24.775	PKDPPOAA_00403	CDS	915		2.7.1.-	COG1597	Putative lipid kinase
10.438	GFBDKNGL_00405	CDS	acuI_1	234	COG0604	putative acrylyl-CoA reductase AcuI											1.331	PKDPPOAA_00404	CDS	1485				hypothetical protein
1.446	GFBDKNGL_00406	CDS		342		hypothetical protein											1.331	PKDPPOAA_00405	CDS	552				hypothetical protein
22.472	GFBDKNGL_00407	CDS	yodB	3717	COG1733	HTH-type transcriptional regulator YodB											0.135	PKDPPOAA_00406	CDS	522	glmS_1	2.6.1.16	COG0449	Glutamine--fructose-6-phosphate aminotransferase [isomerizing]
22.472	GFBDKNGL_00408	CDS	addA	3531	COG1074	ATP-dependent helicase/nuclease subunit A											0.135	PKDPPOAA_00407	CDS	1281	femA_2	2.3.2.17		Aminoacyltransferase FemA
22.472	GFBDKNGL_00409	CDS	addB	750	COG3857	ATP-dependent helicase/deoxyribonuclease subunit B											0.135	PKDPPOAA_00408	CDS	291				hypothetical protein
22.823	GFBDKNGL_00410	CDS	truA_1	636	COG0101	tRNA pseudouridine synthase A											0.135	PKDPPOAA_00409	CDS	966				hypothetical protein
22.823	GFBDKNGL_00411	CDS		1449		hypothetical protein											0.135	PKDPPOAA_00410	CDS	180				hypothetical protein
22.823	GFBDKNGL_00412	CDS		1728	COG4753	putative response regulatory protein											0.135	PKDPPOAA_00411	CDS	1491				hypothetical protein
22.823	GFBDKNGL_00413	CDS	ypdA	615	COG3275	Sensor histidine kinase YpdA											0.135	PKDPPOAA_00412	tRNA	73				tRNA-Thr(ggt)
22.823	GFBDKNGL_00414	CDS		1455		hypothetical protein											24.967	PKDPPOAA_00413	CDS	612				hypothetical protein
22.823	GFBDKNGL_00415	CDS	yesO	492	COG1653	Putative ABC transporter substrate-binding protein YesO											24.967	PKDPPOAA_00414	CDS	558	rimL	2.3.1.-	COG1670	Ribosomal-protein-serine acetyltransferase
22.823	GFBDKNGL_00416	CDS	araQ_2	1539	COG0395	L-arabinose transport system permease protein AraQ											24.967	PKDPPOAA_00415	CDS	1221	pepT_1	3.4.11.4	COG2195	Peptidase T
15.7	GFBDKNGL_00417	CDS	opuCB_1	966		Carnitine transport permease protein OpuCB											24.967	PKDPPOAA_00416	CDS	1398	dppE_4		COG4166	Dipeptide-binding protein DppE
15.7	GFBDKNGL_00418	CDS	osmV_1	1323	COG1125	Osmoprotectant import ATP-binding protein OsmV											24.85	PKDPPOAA_00417	CDS	834	ecfT_1			Energy-coupling factor transporter transmembrane protein EcfT
15.7	GFBDKNGL_00419	CDS	garB_1	360		Glutathione amide reductase											24.85	PKDPPOAA_00418	CDS	1272	ykoD_2	3.6.3.-	COG1122	Putative HMP/thiamine import ATP-binding protein YkoD
8.317	GFBDKNGL_00420	CDS		543		hypothetical protein											5.42	PKDPPOAA_00419	CDS	1038	mro_1	5.1.3.3	COG2017	Aldose 1-epimerase
6.692	GFBDKNGL_00421	CDS	licC_1	468	COG1455	Lichenan permease IIC component											5.42	PKDPPOAA_00420	CDS	147				hypothetical protein
6.692	GFBDKNGL_00422	CDS		318		hypothetical protein											5.42	PKDPPOAA_00421	CDS	639	maa_1	2.3.1.79	COG0110	Maltose O-acetyltransferase
6.692	GFBDKNGL_00423	CDS		1134		hypothetical protein											5.42	PKDPPOAA_00422	CDS	372				hypothetical protein
6.692	GFBDKNGL_00424	CDS		885	COG1063	putative zinc-binding alcohol dehydrogenase											5.42	PKDPPOAA_00423	CDS	480	msrC_1	1.8.4.14	COG1956	Free methionine-R-sulfoxide reductase
6.692	GFBDKNGL_00425	CDS		1695		hypothetical protein											5.42	PKDPPOAA_00424	CDS	1218	atzC_2	3.5.4.42		N-isopropylammelide isopropyl amidohydrolase
6.692	GFBDKNGL_00426	CDS	sph_1	129		Oleate hydratase											5.42	PKDPPOAA_00425	CDS	1224	atzC_3	3.5.4.42		N-isopropylammelide isopropyl amidohydrolase
6.692	GFBDKNGL_00427	CDS		270		hypothetical protein											5.42	PKDPPOAA_00426	CDS	1662	dppE_5		COG4166	Dipeptide-binding protein DppE
0.75	GFBDKNGL_00428	CDS		1482		hypothetical protein											5.42	PKDPPOAA_00427	CDS	1671	pucR_2		COG2508	Purine catabolism regulatory protein
0.75	GFBDKNGL_00429	CDS		96		hypothetical protein											5.42	PKDPPOAA_00428	CDS	426				Putative universal stress protein
0.75	GFBDKNGL_00430	CDS		942		hypothetical protein											5.42	PKDPPOAA_00429	CDS	753	mntH_1			Divalent metal cation transporter MntH
0.75	GFBDKNGL_00431	CDS	csbB_1	492	COG0463	Putative glycosyltransferase CsbB											24.1716	PKDPPOAA_00430	CDS	426	selD_1	2.7.9.3	COG0709	Selenide, water dikinase
0.75	GFBDKNGL_00432	CDS	ogt	1041	COG0350	Methylated-DNA--protein-cysteine methyltransferase, constitutive											24.591	PKDPPOAA_00431	CDS	486	aroE_1	1.1.1.25	COG0169	Shikimate dehydrogenase (NADP(+))
0.75	GFBDKNGL_00433	CDS		963		hypothetical protein											24.127	PKDPPOAA_00432	CDS	1674	phoR_1	2.7.13.3	COG0642	Alkaline phosphatase synthesis sensor protein PhoR
0.75	GFBDKNGL_00434	CDS		819		hypothetical protein											24.815	PKDPPOAA_00433	CDS	447				hypothetical protein
0.75	GFBDKNGL_00435	CDS	cysL	1197	COG0583	HTH-type transcriptional regulator CysL											24.815	PKDPPOAA_00434	CDS	1029	gyrB_1	5.99.1.3	COG0187	Type 2 topoisomerase subunit B
0.75	GFBDKNGL_00436	CDS	rodA_2	357	COG0772	Peptidoglycan glycosyltransferase RodA											24.815	PKDPPOAA_00435	CDS	1011	iolC_1	2.7.1.92	COG0524	5-dehydro-2-deoxygluconokinase
0.75	GFBDKNGL_00437	CDS	spxA_1	339	COG1393	Regulatory protein Spx											24.22	PKDPPOAA_00436	CDS	294				hypothetical protein
0.75	GFBDKNGL_00438	CDS	gcvH	396	COG0509	Glycine cleavage system H protein											2.635	PKDPPOAA_00437	CDS	6099				hypothetical protein
12.652	GFBDKNGL_00439	CDS		732		hypothetical protein											24.633	PKDPPOAA_00438	CDS	336	opuCB_1			Carnitine transport permease protein OpuCB
1.227	GFBDKNGL_00440	CDS		471		hypothetical protein											24.633	PKDPPOAA_00439	CDS	924	opuCC_1		COG1732	Glycine betaine/carnitine/choline-binding protein OpuCC
0.22	GFBDKNGL_00441	CDS	bsaA_2	459		Glutathione peroxidase BsaA											24.633	PKDPPOAA_00440	CDS	663	opuCD_1		COG1174	Glycine betaine/carnitine/choline transport system permease protein OpuCD
0.22	GFBDKNGL_00442	CDS	luxS	1149	COG1854	S-ribosylhomocysteine lyase											24.633	PKDPPOAA_00441	CDS	465				hypothetical protein
0.22	GFBDKNGL_00443	CDS	metB	918	COG0626	Cystathionine gamma-synthase											24.448	PKDPPOAA_00442	CDS	291				hypothetical protein
0.22	GFBDKNGL_00444	CDS	cysM	1617	COG0031	Cysteine synthase											24.617	PKDPPOAA_00443	CDS	480	yugI_1		COG1098	General stress protein 13
21.154	GFBDKNGL_00445	CDS		630		hypothetical protein											24.617	PKDPPOAA_00444	CDS	480				hypothetical protein
21.154	GFBDKNGL_00446	CDS		420		hypothetical protein											24.617	PKDPPOAA_00445	CDS	264			COG1188	putative protein
21.154	GFBDKNGL_00447	CDS	mapP_2	417		Maltose 6'-phosphate phosphatase											24.617	PKDPPOAA_00446	CDS	1548	murJ_1		COG2244	Lipid II flippase MurJ
20.4	GFBDKNGL_00448	CDS		789		hypothetical protein											24.1315	PKDPPOAA_00447	CDS	1173	msrR_1		COG1316	Regulatory protein MsrR
20.4	GFBDKNGL_00449	CDS	ygaZ	318	COG1296	Inner membrane protein YgaZ											24.1315	PKDPPOAA_00448	CDS	849	pheA_1	4.2.1.51		Prephenate dehydratase
20.4	GFBDKNGL_00450	CDS		1614		hypothetical protein											24.1315	PKDPPOAA_00449	CDS	507	aroK_1	2.7.1.71	COG0703	Shikimate kinase
20.4	GFBDKNGL_00451	CDS	murJ_1	849	COG2244	Lipid II flippase MurJ											24.1315	PKDPPOAA_00450	CDS	1281	aroA_1	2.5.1.19	COG0128	3-phosphoshikimate 1-carboxyvinyltransferase
20.4	GFBDKNGL_00452	CDS	degV	480	COG1307	Protein DegV											24.1315	PKDPPOAA_00451	CDS	1095	tyrC_1	1.3.1.43		Cyclohexadienyl dehydrogenase
20.4	GFBDKNGL_00453	CDS		2235		hypothetical protein											24.1315	PKDPPOAA_00452	CDS	1167	aroC_1	4.2.3.5	COG0082	Chorismate synthase
20.4	GFBDKNGL_00454	CDS		1650		hypothetical protein											24.1315	PKDPPOAA_00453	CDS	882	aroB_1	4.2.3.4	COG0337	3-dehydroquinate synthase
20.4	GFBDKNGL_00455	CDS	malL_1	555	COG0366	Oligo-1,6-glucosidase											24.928	PKDPPOAA_00454	CDS	495	levE_1	2.7.1.202	COG3444	PTS system fructose-specific EIIB component
20.4	GFBDKNGL_00456	CDS		489		hypothetical protein											24.928	PKDPPOAA_00455	CDS	750	agaC_3		COG3715	N-acetylgalactosamine permease IIC component 1
20.4	GFBDKNGL_00457	CDS	hmpT_1	801	COG4720	Thiamine precursor transporter HmpT											24.928	PKDPPOAA_00456	CDS	852	manZ_6		COG3716	PTS system mannose-specific EIID component
20.4	GFBDKNGL_00458	CDS	pdxK_1	1521	COG0351	Pyridoxine kinase											1	PKDPPOAA_00457	CDS	897				hypothetical protein
20.4	GFBDKNGL_00459	CDS		657	COG0318	Long-chain-fatty-acid--CoA ligase FadD13											5.553	PKDPPOAA_00458	CDS	663	tetR_1			Tetracycline repressor protein class A from transposon 1721
20.4	GFBDKNGL_00460	CDS	xerS_1	615	COG0582	Tyrosine recombinase XerS											24.1267	PKDPPOAA_00459	CDS	2565				hypothetical protein
15.579	GFBDKNGL_00461	CDS		771		hypothetical protein											24.1267	PKDPPOAA_00460	CDS	600	ydjZ		COG0398	TVP38/TMEM64 family inner membrane protein YdjZ
15.579	GFBDKNGL_00462	CDS		474		hypothetical protein											1.189	PKDPPOAA_00461	CDS	423	mscL		COG1970	Large-conductance mechanosensitive channel
15.579	GFBDKNGL_00463	CDS	proX_1	252	COG3760	Prolyl-tRNA editing protein ProX											3.599	PKDPPOAA_00462	CDS	987				hypothetical protein
0.102	GFBDKNGL_00464	CDS		1803		hypothetical protein											24.215	PKDPPOAA_00463	CDS	537				hypothetical protein
0.102	GFBDKNGL_00465	CDS	glpQ_1	111	COG0584	Glycerophosphodiester phosphodiesterase											5.44	PKDPPOAA_00464	CDS	621	ssuB_1	3.6.3.-	COG1116	Aliphatic sulfonates import ATP-binding protein SsuB
0.102	GFBDKNGL_00466	CDS		219		hypothetical protein											9.388	PKDPPOAA_00465	CDS	2592	mprF_1	2.3.2.3		Phosphatidylglycerol lysyltransferase
0.102	GFBDKNGL_00467	CDS		150		hypothetical protein											9.388	PKDPPOAA_00466	CDS	381	yabJ_2	3.5.99.10	COG0251	2-iminobutanoate/2-iminopropanoate deaminase
0.102	GFBDKNGL_00468	CDS		1785		hypothetical protein											9.388	PKDPPOAA_00467	CDS	1206	malY_2		COG1168	Protein MalY
0.102	GFBDKNGL_00469	CDS		996		hypothetical protein											9.388	PKDPPOAA_00468	CDS	1569	malX		COG1263	PTS system maltose-specific EIICB component
1.753	GFBDKNGL_00470	CDS	menH_1	276		2-succinyl-6-hydroxy-2,4-cyclohexadiene-1-carboxylate synthase											9.388	PKDPPOAA_00469	CDS	771	ybbH_4		COG1737	putative HTH-type transcriptional regulator YbbH
1.753	GFBDKNGL_00471	CDS	yjdJ_1	237	COG2388	putative protein YjdJ											9.388	PKDPPOAA_00470	CDS	204				hypothetical protein
1.753	GFBDKNGL_00472	CDS	secG_1	750	COG1314	putative protein-export membrane protein SecG											9.388	PKDPPOAA_00471	CDS	528				hypothetical protein
1.753	GFBDKNGL_00473	CDS	est_1	618		Carboxylesterase											9.388	PKDPPOAA_00472	CDS	378				hypothetical protein
10.177	GFBDKNGL_00474	CDS	malL_2	462	COG0366	Oligo-1,6-glucosidase											24.267	PKDPPOAA_00473	CDS	168				hypothetical protein
10.177	GFBDKNGL_00475	CDS		417		hypothetical protein											2.42	PKDPPOAA_00474	CDS	849	degV_1		COG1307	Protein DegV
10.177	GFBDKNGL_00476	CDS		438		hypothetical protein											2.42	PKDPPOAA_00475	CDS	1173	msrR_2		COG1316	Regulatory protein MsrR
10.177	GFBDKNGL_00477	CDS		435		hypothetical protein											2.42	PKDPPOAA_00476	CDS	849	pheA_2	4.2.1.51		Prephenate dehydratase
10.177	GFBDKNGL_00478	CDS		1107		hypothetical protein											2.42	PKDPPOAA_00477	CDS	507	aroK_2	2.7.1.71	COG0703	Shikimate kinase
10.177	GFBDKNGL_00479	CDS		678		NADH oxidase											2.42	PKDPPOAA_00478	CDS	1281	aroA_2	2.5.1.19	COG0128	3-phosphoshikimate 1-carboxyvinyltransferase
10.177	GFBDKNGL_00480	CDS	hchA_1	924	COG0693	Protein/nucleic acid deglycase 1											2.42	PKDPPOAA_00479	CDS	1095	tyrC_2	1.3.1.43		Cyclohexadienyl dehydrogenase
1.91	GFBDKNGL_00481	CDS	Int-Tn	258		Transposase from transposon Tn916											2.42	PKDPPOAA_00480	CDS	1167	aroC_2	4.2.3.5	COG0082	Chorismate synthase
15.76	GFBDKNGL_00482	CDS		150		hypothetical protein											2.42	PKDPPOAA_00481	CDS	1077	aroB_2	4.2.3.4	COG0337	3-dehydroquinate synthase
15.76	GFBDKNGL_00483	CDS		600		hypothetical protein											2.42	PKDPPOAA_00482	CDS	1026	aroF	2.5.1.54	COG2876	Phospho-2-dehydro-3-deoxyheptonate aldolase
13.89	GFBDKNGL_00484	CDS	nudC_1	351		NADH pyrophosphatase											2.42	PKDPPOAA_00483	CDS	867	aroE_2	1.1.1.25	COG0169	Shikimate dehydrogenase (NADP(+))
0.231	GFBDKNGL_00485	CDS	spxA_2	405		Regulatory protein Spx											2.42	PKDPPOAA_00484	CDS	456				hypothetical protein
0.231	GFBDKNGL_00486	CDS	spxA_3	2205	COG1393	Regulatory protein Spx											2.42	PKDPPOAA_00485	CDS	375	flK	3.1.2.29	COG5496	Fluoroacetyl-CoA thioesterase
0.231	GFBDKNGL_00487	CDS	yjcD_1	690	COG0210	Putative ATP-dependent DNA helicase YjcD											2.42	PKDPPOAA_00486	CDS	1275	cca	2.7.7.72		CCA-adding enzyme
0.231	GFBDKNGL_00488	CDS		231		hypothetical protein											2.42	PKDPPOAA_00487	CDS	780	dapB	1.17.1.8	COG0289	4-hydroxy-tetrahydrodipicolinate reductase
0.231	GFBDKNGL_00489	CDS		603		hypothetical protein											2.42	PKDPPOAA_00488	CDS	351	ypjD		COG1694	putative protein YpjD
0.231	GFBDKNGL_00490	CDS	agrB_2	4719	COG4512	Accessory gene regulator protein B											2.42	PKDPPOAA_00489	CDS	885				hypothetical protein
0.235	GFBDKNGL_00491	CDS		222		hypothetical protein											2.42	PKDPPOAA_00490	CDS	540				hypothetical protein
0.235	GFBDKNGL_00492	CDS		483		hypothetical protein											2.42	PKDPPOAA_00491	CDS	1257	lapB			Lipopolysaccharide assembly protein B
0.235	GFBDKNGL_00493	CDS		720		hypothetical protein											2.42	PKDPPOAA_00492	CDS	1041				hypothetical protein
11.836	GFBDKNGL_00494	CDS	glcK	396	COG1940	Glucokinase											4.228	PKDPPOAA_00493	CDS	1089	hcxA_4	1.1.1.-	COG0371	Hydroxycarboxylate dehydrogenase A
11.836	GFBDKNGL_00495	CDS	yibN	711	COG0607	putative protein YibN											4.228	PKDPPOAA_00494	CDS	1464	yecS_1		COG0765	L-cystine transport system permease protein YecS
11.836	GFBDKNGL_00496	CDS		384		hypothetical protein											4.228	PKDPPOAA_00495	CDS	723	artM		COG1126	Arginine transport ATP-binding protein ArtM
11.836	GFBDKNGL_00497	CDS		1818		hypothetical protein											4.228	PKDPPOAA_00496	CDS	1155		2.6.1.1		Aspartate aminotransferase
11.836	GFBDKNGL_00498	CDS		168		hypothetical protein											4.228	PKDPPOAA_00497	CDS	312				hypothetical protein
11.836	GFBDKNGL_00499	CDS		990		hypothetical protein											4.228	PKDPPOAA_00498	CDS	849				hypothetical protein
11.836	GFBDKNGL_00500	CDS	galE_1	1485	COG1087	UDP-glucose 4-epimerase											4.228	PKDPPOAA_00499	CDS	2067				hypothetical protein
11.836	GFBDKNGL_00501	CDS	galT_1	981		Galactose-1-phosphate uridylyltransferase											4.228	PKDPPOAA_00500	CDS	1263	icaA_2	2.4.1.-	COG1215	Poly-beta-1,6-N-acetyl-D-glucosamine synthase
11.836	GFBDKNGL_00502	CDS	lacR_1	723	COG1609	HTH-type transcriptional regulator LacR											4.228	PKDPPOAA_00501	CDS	1584				hypothetical protein
11.836	GFBDKNGL_00503	CDS	tsaB_1	540	COG1214	tRNA threonylcarbamoyladenosine biosynthesis protein TsaB											4.228	PKDPPOAA_00502	CDS	1521				hypothetical protein
11.836	GFBDKNGL_00504	CDS	rimI_1	468	COG0456	N-alpha-acetyltransferase RimI											4.228	PKDPPOAA_00503	CDS	1167				hypothetical protein
11.836	GFBDKNGL_00505	CDS	rimI_2	1029	COG0456	Ribosomal-protein-alanine acetyltransferase											4.228	PKDPPOAA_00504	CDS	933	dnaI		COG1484	Primosomal protein DnaI
11.836	GFBDKNGL_00506	CDS	tsaD_1	204		tRNA N6-adenosine threonylcarbamoyltransferase											4.228	PKDPPOAA_00505	CDS	1410	dnaB		COG3611	Replication initiation and membrane attachment protein
22.398	GFBDKNGL_00507	CDS	adhR_1	1140	COG0789	HTH-type transcriptional regulator AdhR											4.228	PKDPPOAA_00506	CDS	483	nrdR		COG1327	Transcriptional repressor NrdR
22.398	GFBDKNGL_00508	CDS	metC_1	354	COG0626	Cystathionine beta-lyase MetC											4.228	PKDPPOAA_00507	CDS	600	coaE_2	2.7.1.24		Dephospho-CoA kinase
22.398	GFBDKNGL_00509	CDS	yabJ_1	1329	COG0251	2-iminobutanoate/2-iminopropanoate deaminase											4.228	PKDPPOAA_00508	CDS	816	mutM	3.2.2.23	COG0266	Formamidopyrimidine-DNA glycosylase
22.398	GFBDKNGL_00510	CDS	npr_2	1428	COG0446	NADH peroxidase											21.392	PKDPPOAA_00509	CDS	216				hypothetical protein
22.398	GFBDKNGL_00511	CDS	tcyP_1	666	COG1823	L-cystine uptake protein TcyP											3.57	PKDPPOAA_00510	CDS	252				hypothetical protein
22.398	GFBDKNGL_00512	CDS	dauR_1	1542	COG2964	Transcriptional regulator DauR											2.663	PKDPPOAA_00511	CDS	345	sufT_1			Fe-S protein maturation auxiliary factor SufT
21.108	GFBDKNGL_00513	CDS	xylB	669	COG1070	Xylulose kinase											2.663	PKDPPOAA_00512	CDS	540				hypothetical protein
21.108	GFBDKNGL_00514	CDS	comC	525		Type 4 prepilin-like proteins leader peptide-processing enzyme											2.663	PKDPPOAA_00513	CDS	855				hypothetical protein
21.108	GFBDKNGL_00515	CDS	msrA2	924		Peptide methionine sulfoxide reductase MsrA 2											2.663	PKDPPOAA_00514	CDS	534				hypothetical protein
0.802	GFBDKNGL_00516	CDS		747		hypothetical protein											2.663	PKDPPOAA_00515	CDS	999	menH_1	4.2.99.20		2-succinyl-6-hydroxy-2,4-cyclohexadiene-1-carboxylate synthase
0.802	GFBDKNGL_00517	CDS	agrA_1	597	COG3279	Accessory gene regulator A											2.663	PKDPPOAA_00516	CDS	1293	lysA_2	4.1.1.20	COG0019	Diaminopimelate decarboxylase
0.802	GFBDKNGL_00518	CDS	agrB_3	159	COG4512	Accessory gene regulator protein B											2.663	PKDPPOAA_00517	CDS	1881	fbp_2	3.1.3.11	COG3855	Fructose-1,6-bisphosphatase class 3
0.802	GFBDKNGL_00519	CDS		282		hypothetical protein											24.1719	PKDPPOAA_00518	CDS	966				hypothetical protein
1.431	GFBDKNGL_00520	CDS		735		hypothetical protein											11.96	PKDPPOAA_00519	CDS	921	rihC_1	3.2.-.-	COG1957	Non-specific ribonucleoside hydrolase RihC
1.431	GFBDKNGL_00521	CDS	yfiC	627	COG4123	tRNA1(Val) (adenine(37)-N6)-methyltransferase											11.96	PKDPPOAA_00520	CDS	1374	dcuD_1		COG3069	Putative cryptic C4-dicarboxylate transporter DcuD
1.431	GFBDKNGL_00522	CDS	plsC	1128	COG0204	1-acyl-sn-glycerol-3-phosphate acyltransferase											11.96	PKDPPOAA_00521	CDS	477	argA	2.3.1.1		Amino-acid acetyltransferase
1.431	GFBDKNGL_00523	CDS	sbcD	3135	COG0420	Nuclease SbcCD subunit D											24.1223	PKDPPOAA_00522	CDS	360	yvdM_1	5.4.2.6	COG0637	Beta-phosphoglucomutase
1.431	GFBDKNGL_00524	CDS	sbcC	750		Nuclease SbcCD subunit C											5.791	PKDPPOAA_00523	CDS	1065				hypothetical protein
11.227	GFBDKNGL_00525	CDS		273		hypothetical protein											5.791	PKDPPOAA_00524	CDS	213				hypothetical protein
12.349	GFBDKNGL_00526	CDS		924		hypothetical protein											5.791	PKDPPOAA_00525	CDS	879	gmuE_1	2.7.1.4	COG1940	Putative fructokinase
12.349	GFBDKNGL_00527	CDS	ccpB	759		Catabolite control protein B											0.507	PKDPPOAA_00526	CDS	300				hypothetical protein
12.349	GFBDKNGL_00528	CDS	mta	369	COG0789	HTH-type transcriptional activator mta											0.507	PKDPPOAA_00527	CDS	963	adaA_1	2.1.1.-	COG2169	Bifunctional transcriptional activator/DNA repair enzyme AdaA
12.349	GFBDKNGL_00529	CDS		768		hypothetical protein											0.507	PKDPPOAA_00528	CDS	816	proC_1	1.5.1.2	COG0345	Pyrroline-5-carboxylate reductase
3.135	GFBDKNGL_00530	CDS	nagH_1	1716		Hyaluronoglucosaminidase											0.507	PKDPPOAA_00529	CDS	492	mapP_1	3.1.3.90		Maltose 6'-phosphate phosphatase
6.608	GFBDKNGL_00531	CDS		219		hypothetical protein											25.562	PKDPPOAA_00530	CDS	225				hypothetical protein
6.608	GFBDKNGL_00532	CDS		891		hypothetical protein											25.562	PKDPPOAA_00531	CDS	1134				hypothetical protein
6.608	GFBDKNGL_00533	CDS		285		hypothetical protein											25.562	PKDPPOAA_00532	CDS	402				hypothetical protein
6.608	GFBDKNGL_00534	CDS		615		hypothetical protein											25.562	PKDPPOAA_00533	CDS	225				hypothetical protein
6.608	GFBDKNGL_00535	CDS	gmk_2	306	COG0194	Guanylate kinase											25.562	PKDPPOAA_00534	CDS	2010	ulaC_1		COG1762	Ascorbate-specific PTS system EIIA component
6.608	GFBDKNGL_00536	CDS	rpoZ	2409		DNA-directed RNA polymerase subunit omega											25.562	PKDPPOAA_00535	CDS	300				hypothetical protein
6.608	GFBDKNGL_00537	CDS	priA	492	COG1198	Primosomal protein N'											25.562	PKDPPOAA_00536	CDS	1368	ulaA_1		COG3037	Ascorbate-specific PTS system EIIC component
6.608	GFBDKNGL_00538	CDS	def_1	942		Peptide deformylase											25.562	PKDPPOAA_00537	CDS	975	mlhB_1	3.1.1.83		Monoterpene epsilon-lactone hydrolase
6.608	GFBDKNGL_00539	CDS	fmt	1359		Methionyl-tRNA formyltransferase											25.562	PKDPPOAA_00538	CDS	996	degA_3		COG1609	HTH-type transcriptional regulator DegA
6.608	GFBDKNGL_00540	CDS	rsmB	753	COG0144	Ribosomal RNA small subunit methyltransferase B											24.359	PKDPPOAA_00539	CDS	492	adaB_1	2.1.1.63	COG0350	Methylated-DNA--protein-cysteine methyltransferase, inducible
6.362	GFBDKNGL_00541	CDS		492		hypothetical protein											24.359	PKDPPOAA_00540	CDS	165	adaA_2	2.1.1.-	COG2169	Bifunctional transcriptional activator/DNA repair enzyme AdaA
6.362	GFBDKNGL_00542	CDS		864		hypothetical protein											24.359	PKDPPOAA_00541	CDS	744				hypothetical protein
6.362	GFBDKNGL_00543	CDS		951	COG3689	Putative two-component membrane permease complex subunit SMU_746c											15.377	PKDPPOAA_00542	CDS	828	pbpX_2		COG0768	Penicillin-binding protein 2X
6.362	GFBDKNGL_00544	CDS		348	COG0701	Putative two-component membrane permease complex subunit SMU_747c											24.1394	PKDPPOAA_00543	CDS	1713		2.7.13.3	COG2972	putative sensor-like histidine kinase
6.362	GFBDKNGL_00545	CDS		261		hypothetical protein											24.1394	PKDPPOAA_00544	CDS	636				hypothetical protein
6.362	GFBDKNGL_00546	CDS		867		hypothetical protein											24.1394	PKDPPOAA_00545	CDS	1467				hypothetical protein
6.362	GFBDKNGL_00547	CDS	rsmI	345	COG0313	Ribosomal RNA small subunit methyltransferase I											24.1394	PKDPPOAA_00546	CDS	492	araQ_3		COG0395	L-arabinose transport system permease protein AraQ
6.362	GFBDKNGL_00548	CDS	yabA	825	COG4467	Initiation-control protein YabA											18.484	PKDPPOAA_00547	CDS	777		2.1.1.-		Putative TrmH family tRNA/rRNA methyltransferase
6.362	GFBDKNGL_00549	CDS		942		hypothetical protein											18.484	PKDPPOAA_00548	CDS	438	yjaB_2	2.3.1.-	COG0454	putative N-acetyltransferase YjaB
6.362	GFBDKNGL_00550	CDS	dnaX_1	330	COG2812	DNA polymerase III subunit tau											4.653	PKDPPOAA_00549	CDS	1464	mutS2_1	3.1.-.-		Endonuclease MutS2
6.362	GFBDKNGL_00551	CDS	yaaQ	645	COG3870	putative protein YaaQ											4.653	PKDPPOAA_00550	CDS	432				hypothetical protein
6.362	GFBDKNGL_00552	CDS	tmk	597	COG0125	Thymidylate kinase											4.653	PKDPPOAA_00551	CDS	1416	phoB_1	3.1.3.1	COG1785	Alkaline phosphatase 3
6.362	GFBDKNGL_00553	CDS	recR	312	COG0353	Recombination protein RecR											4.653	PKDPPOAA_00552	CDS	972	strB1_1	2.1.4.2	COG1834	Inosamine-phosphate amidinotransferase 1
6.362	GFBDKNGL_00554	CDS		1749	COG0718	Nucleoid-associated protein											7.346	PKDPPOAA_00553	CDS	945	trpS	6.1.1.2	COG0180	Tryptophan--tRNA ligase
6.362	GFBDKNGL_00555	CDS	dnaX_2	1248	COG2812	DNA polymerase III subunit tau											7.346	PKDPPOAA_00554	CDS	1716		3.6.3.-		Putative multidrug export ATP-binding/permease protein
6.362	GFBDKNGL_00556	CDS		1212		hypothetical protein											3.354	PKDPPOAA_00555	CDS	1374	rlmCD_1	2.1.1.189	COG2265	23S rRNA (uracil-C(5))-methyltransferase RlmCD
6.362	GFBDKNGL_00557	CDS		798		hypothetical protein											3.354	PKDPPOAA_00556	CDS	129				hypothetical protein
6.362	GFBDKNGL_00558	CDS		657		hypothetical protein											24.551	PKDPPOAA_00557	CDS	549	malL_1	3.2.1.10	COG0366	Oligo-1,6-glucosidase
6.362	GFBDKNGL_00559	CDS	larR	279	COG0664	Lactate racemization regulatory protein											24.551	PKDPPOAA_00558	CDS	582				Potassium channel
6.362	GFBDKNGL_00560	CDS		1188		hypothetical protein											24.551	PKDPPOAA_00559	CDS	2613	mgtA_1	3.6.3.2	COG0474	Magnesium-transporting ATPase, P-type 1
6.362	GFBDKNGL_00561	CDS	bcr	2751		Bicyclomycin resistance protein											24.174	PKDPPOAA_00560	CDS	945	galK_1	2.7.1.6		Galactokinase
6.362	GFBDKNGL_00562	CDS		771		hypothetical protein											24.174	PKDPPOAA_00561	CDS	636			COG1357	Pentapeptide repeat protein
6.362	GFBDKNGL_00563	CDS	glcR_1	864	COG1349	HTH-type transcriptional repressor GlcR											24.174	PKDPPOAA_00562	CDS	1074				hypothetical protein
6.362	GFBDKNGL_00564	CDS	kbaY	1428	COG0191	D-tagatose-1,6-bisphosphate aldolase subunit KbaY											23.16	PKDPPOAA_00563	CDS	1026				hypothetical protein
6.362	GFBDKNGL_00565	CDS	fruA_3	465	COG1299	PTS system fructose-specific EIIB'BC component											23.16	PKDPPOAA_00564	CDS	777				hypothetical protein
6.362	GFBDKNGL_00566	CDS	fruA_4	1527	COG1299	PTS system fructose-specific EIIABC component											23.16	PKDPPOAA_00565	CDS	783				hypothetical protein
6.362	GFBDKNGL_00567	CDS		642		hypothetical protein											23.16	PKDPPOAA_00566	CDS	336				hypothetical protein
7.105	GFBDKNGL_00568	CDS		798		hypothetical protein											23.16	PKDPPOAA_00567	CDS	2172	inlA		COG4886	Internalin-A
7.105	GFBDKNGL_00569	CDS		201		hypothetical protein											23.16	PKDPPOAA_00568	CDS	924				hypothetical protein
7.105	GFBDKNGL_00570	CDS	cspD_1	204	COG1278	Cold shock protein CspD											23.16	PKDPPOAA_00569	CDS	150				hypothetical protein
7.105	GFBDKNGL_00571	CDS	sodA_1	570		Superoxide dismutase [Mn]											23.16	PKDPPOAA_00570	CDS	3051	rapA	3.6.4.-		RNA polymerase-associated protein RapA
21.86	GFBDKNGL_00572	CDS		666		hypothetical protein											23.16	PKDPPOAA_00571	CDS	3138	sbcC			Nuclease SbcCD subunit C
7.228	GFBDKNGL_00573	CDS		564		hypothetical protein											23.16	PKDPPOAA_00572	CDS	1137	sbcD		COG0420	Nuclease SbcCD subunit D
7.228	GFBDKNGL_00574	CDS	nudF	285	COG0494	ADP-ribose pyrophosphatase											23.16	PKDPPOAA_00573	CDS	627	plsC	2.3.1.-	COG0204	1-acyl-sn-glycerol-3-phosphate acyltransferase
7.228	GFBDKNGL_00575	CDS		693		hypothetical protein											23.16	PKDPPOAA_00574	CDS	735	yfiC	2.1.1.223	COG4123	tRNA1(Val) (adenine(37)-N6)-methyltransferase
7.228	GFBDKNGL_00576	CDS	mtnN	549	COG0775	5'-methylthioadenosine/S-adenosylhomocysteine nucleosidase											23.16	PKDPPOAA_00575	CDS	267				hypothetical protein
7.228	GFBDKNGL_00577	CDS	yecD_2	585	COG1335	Isochorismatase family protein YecD											23.16	PKDPPOAA_00576	CDS	696	mtnN	3.2.2.9	COG0775	5'-methylthioadenosine/S-adenosylhomocysteine nucleosidase
7.228	GFBDKNGL_00578	CDS	bioY2_1	696	COG1268	Biotin transporter BioY2											23.16	PKDPPOAA_00577	CDS	297				hypothetical protein
7.228	GFBDKNGL_00579	CDS	bioD	966	COG0132	ATP-dependent dethiobiotin synthetase BioD											23.16	PKDPPOAA_00578	CDS	585	nudF	3.6.1.13	COG0494	ADP-ribose pyrophosphatase
7.228	GFBDKNGL_00580	CDS	bioB	489		Biotin synthase											22.13	PKDPPOAA_00579	CDS	339	pepC	3.4.22.40	COG3579	Aminopeptidase C
8	GFBDKNGL_00581	CDS		198		hypothetical protein											22.13	PKDPPOAA_00580	CDS	621				hypothetical protein
8	GFBDKNGL_00582	CDS		1206		hypothetical protein											22.13	PKDPPOAA_00581	CDS	975	mhqA_1	1.13.11.-	COG0346	Putative ring-cleaving dioxygenase MhqA
0.313	GFBDKNGL_00583	CDS		4362		hypothetical protein											22.13	PKDPPOAA_00582	CDS	336	ykkC		COG2076	Multidrug resistance protein YkkC
0.313	GFBDKNGL_00584	CDS	eccC_1	1173	COG1674	ESX secretion system protein EccC											22.13	PKDPPOAA_00583	CDS	312	ykkD		COG2076	Multidrug resistance protein YkkD
0.313	GFBDKNGL_00585	CDS	essB_1	276		ESAT-6 secretion machinery protein EssB											22.13	PKDPPOAA_00584	CDS	1047	chiD	3.2.1.14		Chitinase D
0.313	GFBDKNGL_00586	CDS		294		hypothetical protein											22.13	PKDPPOAA_00585	CDS	585	gbpA_1		COG3397	GlcNAc-binding protein A
0.313	GFBDKNGL_00587	CDS	esxA_1	870		ESAT-6 secretion system extracellular protein A											22.13	PKDPPOAA_00586	CDS	735				hypothetical protein
0.313	GFBDKNGL_00588	CDS	crtM_1	1491	COG1562	Dehydrosqualene synthase											22.13	PKDPPOAA_00587	CDS	834				hypothetical protein
0.313	GFBDKNGL_00589	CDS	crtN_1	543		Dehydrosqualene desaturase											22.13	PKDPPOAA_00588	CDS	537				hypothetical protein
11.814	GFBDKNGL_00590	CDS		336		hypothetical protein											22.13	PKDPPOAA_00589	CDS	1353	yclM	2.7.2.4	COG0527	Aspartokinase 3
11.814	GFBDKNGL_00591	CDS		861		hypothetical protein											22.13	PKDPPOAA_00590	CDS	687		3.1.3.-	COG0637	Phosphorylated carbohydrates phosphatase
11.814	GFBDKNGL_00592	CDS	lrp_1	492		Leucine-rich protein											1.149	PKDPPOAA_00591	CDS	564				hypothetical protein
11.814	GFBDKNGL_00593	CDS	tadA_2	150	COG0590	tRNA-specific adenosine deaminase											1.149	PKDPPOAA_00592	CDS	1389	gltT			Proton/sodium-glutamate symport protein
1.185	GFBDKNGL_00594	CDS	glmM_1	354	COG1109	Phosphoglucosamine mutase											11.528	PKDPPOAA_00593	CDS	849	htpX_1	3.4.24.-		Protease HtpX
15.187	GFBDKNGL_00595	CDS		957		hypothetical protein											11.528	PKDPPOAA_00594	CDS	102				hypothetical protein
15.187	GFBDKNGL_00596	CDS	ppm1	1458		Polyprenol monophosphomannose synthase											11.528	PKDPPOAA_00595	CDS	1014	lplJ_1	6.3.1.20	COG0095	Lipoate-protein ligase LplJ
15.187	GFBDKNGL_00597	CDS		879		3-sulfolactaldehyde dehydrogenase											11.528	PKDPPOAA_00596	CDS	618	yodC_1	1.-.-.-	COG0778	Putative NAD(P)H nitroreductase YodC
15.187	GFBDKNGL_00598	CDS		1617	COG0053	putative cation efflux system protein											11.528	PKDPPOAA_00597	CDS	330	ytcD_1		COG1733	putative HTH-type transcriptional regulator YtcD
15.187	GFBDKNGL_00599	CDS	bcsA_1	1386	COG1215	Cellulose synthase catalytic subunit [UDP-forming]											11.528	PKDPPOAA_00598	CDS	960	wbgU_1	5.1.3.7		UDP-N-acetylglucosamine 4-epimerase
16.22	GFBDKNGL_00600	CDS	inlJ_1	525		Internalin-J											11.528	PKDPPOAA_00599	CDS	822				hypothetical protein
16.22	GFBDKNGL_00601	CDS		129		hypothetical protein											3.49	PKDPPOAA_00600	CDS	411				hypothetical protein
11.821	GFBDKNGL_00602	CDS		696		hypothetical protein											21.575	PKDPPOAA_00601	CDS	582				hypothetical protein
11.821	GFBDKNGL_00603	CDS		1647		hypothetical protein											21.575	PKDPPOAA_00602	CDS	489	hndA_2	1.12.1.3	COG1905	NADP-reducing hydrogenase subunit HndA
11.821	GFBDKNGL_00604	CDS		933		hypothetical protein											21.575	PKDPPOAA_00603	CDS	1299	hndC_1	1.12.1.3	COG1145	NADP-reducing hydrogenase subunit HndC
1.199	GFBDKNGL_00605	CDS	wbgU_1	1173		UDP-N-acetylglucosamine 4-epimerase											21.575	PKDPPOAA_00604	CDS	2721	fdhF_2	1.17.1.9	COG0243	Formate dehydrogenase H
1.199	GFBDKNGL_00606	CDS	pbpX_1	1179	COG1680	Putative penicillin-binding protein PbpX											21.575	PKDPPOAA_00605	CDS	1203	moaE2_2	2.10.1.1	COG0303	Molybdopterin molybdenumtransferase 2
1.199	GFBDKNGL_00607	CDS	mltG_1	573		Endolytic murein transglycosylase											0.187	PKDPPOAA_00606	CDS	1728			COG1132	putative ABC transporter ATP-binding protein
21.218	GFBDKNGL_00608	CDS	yfiR_2	672		putative HTH-type transcriptional regulator YfiR											0.187	PKDPPOAA_00607	CDS	1734			COG1132	putative ABC transporter ATP-binding protein
21.218	GFBDKNGL_00609	CDS	hrtA_2	1071	COG1136	Putative hemin import ATP-binding protein HrtA											0.187	PKDPPOAA_00608	CDS	1005	trpS2_1	6.1.1.2	COG0180	Tryptophan--tRNA ligase 2
21.218	GFBDKNGL_00610	CDS		1107	COG0577	putative ABC transporter permease											0.187	PKDPPOAA_00609	CDS	3780				hypothetical protein
21.218	GFBDKNGL_00611	CDS	hmo_1	792		4-hydroxymandelate oxidase											0.187	PKDPPOAA_00610	CDS	969				hypothetical protein
21.218	GFBDKNGL_00612	CDS	yddE_1	966	COG0384	putative isomerase YddE											0.187	PKDPPOAA_00611	CDS	672				hypothetical protein
21.218	GFBDKNGL_00613	CDS	lhpI_1	261	COG2423	Delta(1)-pyrroline-2-carboxylate reductase											0.187	PKDPPOAA_00612	CDS	879	araQ_4		COG0395	L-arabinose transport system permease protein AraQ
12.394	GFBDKNGL_00614	CDS		357		hypothetical protein											0.187	PKDPPOAA_00613	CDS	903	ugpA_2		COG1175	sn-glycerol-3-phosphate transport system permease protein UgpA
12.394	GFBDKNGL_00615	CDS		711		hypothetical protein											0.187	PKDPPOAA_00614	CDS	1278	msmE_2		COG1653	Multiple sugar-binding protein
12.394	GFBDKNGL_00616	CDS		525		hypothetical protein											0.187	PKDPPOAA_00615	CDS	1143	ugl_2	3.2.1.180		Unsaturated chondroitin disaccharide hydrolase
12.394	GFBDKNGL_00617	CDS	paiA	453	COG0454	Spermidine/spermine N(1)-acetyltransferase											0.187	PKDPPOAA_00616	CDS	1800				hypothetical protein
12.394	GFBDKNGL_00618	CDS	slyA	600		Transcriptional regulator SlyA											0.187	PKDPPOAA_00617	CDS	387				hypothetical protein
12.394	GFBDKNGL_00619	CDS	nudC_2	1200		NADH pyrophosphatase											1.119	PKDPPOAA_00618	CDS	327				hypothetical protein
11.813	GFBDKNGL_00620	CDS		1308		hypothetical protein											1.119	PKDPPOAA_00619	CDS	708	ygaZ_2		COG1296	Inner membrane protein YgaZ
11.813	GFBDKNGL_00621	CDS	dacA_1	444		D-alanyl-D-alanine carboxypeptidase DacA											1.119	PKDPPOAA_00620	CDS	552	sutR_1		COG1396	HTH-type transcriptional regulator SutR
13.474	GFBDKNGL_00622	CDS		639		putative transcriptional regulatory protein											1.119	PKDPPOAA_00621	CDS	1332				hypothetical protein
13.474	GFBDKNGL_00623	CDS		2280		hypothetical protein											24.183	PKDPPOAA_00622	CDS	1044				hypothetical protein
13.474	GFBDKNGL_00624	CDS	helD_1	1794	COG3973	DNA helicase IV											18.241	PKDPPOAA_00623	CDS	600				hypothetical protein
13.474	GFBDKNGL_00625	CDS	zosA_2	180	COG2217	Zinc-transporting ATPase											18.241	PKDPPOAA_00624	CDS	291		3.1.2.-	COG2050	Putative esterase
13.474	GFBDKNGL_00626	CDS		849		putative tautomerase.1											18.241	PKDPPOAA_00625	CDS	816	menB_1	4.1.3.36	COG0447	1,4-dihydroxy-2-naphthoyl-CoA synthase
12.654	GFBDKNGL_00627	CDS	qorB_1	441	COG0702	Quinone oxidoreductase 2											18.241	PKDPPOAA_00626	CDS	1518	menE_1	6.2.1.26	COG0318	2-succinylbenzoate--CoA ligase
12.654	GFBDKNGL_00628	CDS		516		hypothetical protein											18.241	PKDPPOAA_00627	CDS	1368	pchA_1	5.4.4.2	COG1169	Salicylate biosynthesis isochorismate synthase
12.654	GFBDKNGL_00629	CDS		1215		hypothetical protein											18.241	PKDPPOAA_00628	CDS	1734	menD_1	2.2.1.9		2-succinyl-5-enolpyruvyl-6-hydroxy-3-cyclohexene-1-carboxylate synthase
12.654	GFBDKNGL_00630	CDS	yfmO_1	318		Multidrug efflux protein YfmO											18.241	PKDPPOAA_00629	CDS	825	menH_2	4.2.99.20	COG0596	2-succinyl-6-hydroxy-2,4-cyclohexadiene-1-carboxylate synthase
12.654	GFBDKNGL_00631	CDS		345		hypothetical protein											18.241	PKDPPOAA_00630	CDS	1104	menC_1	4.2.1.113	COG4948	o-succinylbenzoate synthase
12.654	GFBDKNGL_00632	CDS		774		hypothetical protein											18.241	PKDPPOAA_00631	CDS	699	nagB_1	3.5.99.6	COG0363	Glucosamine-6-phosphate deaminase
12.654	GFBDKNGL_00633	CDS	proA_1	435	COG0014	Gamma-glutamyl phosphate reductase											18.241	PKDPPOAA_00632	CDS	1527		6.2.1.3	COG0318	Long-chain-fatty-acid--CoA ligase FadD13
6.36	GFBDKNGL_00634	CDS		303		Putative universal stress protein											18.241	PKDPPOAA_00633	CDS	402	ohrA_1		COG1764	Organic hydroperoxide resistance protein OhrA
6.36	GFBDKNGL_00635	CDS		192		hypothetical protein											11.323	PKDPPOAA_00634	CDS	252	purS	6.3.5.3	COG1828	Phosphoribosylformylglycinamidine synthase subunit PurS
6.36	GFBDKNGL_00636	CDS		258		hypothetical protein											11.323	PKDPPOAA_00635	CDS	714	purC	6.3.2.6	COG0152	Phosphoribosylaminoimidazole-succinocarboxamide synthase
6.36	GFBDKNGL_00637	CDS		264		hypothetical protein											11.323	PKDPPOAA_00636	CDS	1125	purK_1	6.3.4.18		N5-carboxyaminoimidazole ribonucleotide synthase
6.36	GFBDKNGL_00638	CDS		189		hypothetical protein											11.323	PKDPPOAA_00637	CDS	489	purE	5.4.99.18	COG0041	N5-carboxyaminoimidazole ribonucleotide mutase
6.36	GFBDKNGL_00639	CDS		372		hypothetical protein											11.323	PKDPPOAA_00638	CDS	867				hypothetical protein
6.36	GFBDKNGL_00640	CDS	yxeA	75	COG5294	putative protein YxeA											11.323	PKDPPOAA_00639	CDS	876	nnrD	4.2.1.136	COG0063	ADP-dependent (S)-NAD(P)H-hydrate dehydratase
6.36	GFBDKNGL_00641	tRNA		420		tRNA-Gln(ctg)											11.323	PKDPPOAA_00640	CDS	1641	dppE_6		COG4166	Dipeptide-binding protein DppE
6.36	GFBDKNGL_00642	CDS		732		hypothetical protein											11.323	PKDPPOAA_00641	CDS	321				hypothetical protein
6.36	GFBDKNGL_00643	CDS		198		hypothetical protein											11.323	PKDPPOAA_00642	CDS	1020	ilvE	2.6.1.42	COG0115	Branched-chain-amino-acid aminotransferase
6.36	GFBDKNGL_00644	CDS		489		hypothetical protein											11.323	PKDPPOAA_00643	CDS	453				hypothetical protein
6.36	GFBDKNGL_00645	CDS		1872		hypothetical protein											11.323	PKDPPOAA_00644	CDS	570				hypothetical protein
22.809	GFBDKNGL_00646	CDS	bcsA_2	1305	COG1215	Cellulose synthase catalytic subunit [UDP-forming]											11.323	PKDPPOAA_00645	CDS	540				hypothetical protein
22.809	GFBDKNGL_00647	CDS	pgaC_1	510	COG1215	Poly-beta-1,6-N-acetyl-D-glucosamine synthase											14.451	PKDPPOAA_00646	CDS	1071	metN_1	3.6.3.-	COG1135	Methionine import ATP-binding protein MetN
22.809	GFBDKNGL_00648	CDS		1524		hypothetical protein											14.451	PKDPPOAA_00647	CDS	681	metP_1		COG2011	Methionine import system permease protein MetP
15.723	GFBDKNGL_00649	CDS		1341		hypothetical protein											14.451	PKDPPOAA_00648	CDS	834	metQ_1		COG1464	D-methionine-binding lipoprotein MetQ
15.723	GFBDKNGL_00650	CDS		735	COG0624	Putative dipeptidase											14.451	PKDPPOAA_00649	CDS	1194	yxeP_1	3.-.-.-	COG1473	putative hydrolase YxeP
15.723	GFBDKNGL_00651	CDS		219		hypothetical protein											14.451	PKDPPOAA_00650	CDS	1539	ybiT_1		COG0488	putative ABC transporter ATP-binding protein YbiT
15.723	GFBDKNGL_00652	CDS	suaB	1029		Ferredoxin-1											14.451	PKDPPOAA_00651	CDS	927	fimA		COG0803	Manganese ABC transporter substrate-binding lipoprotein
15.723	GFBDKNGL_00653	CDS		1392		hypothetical protein											14.451	PKDPPOAA_00652	CDS	870	mntB_1			Manganese transport system membrane protein MntB
15.723	GFBDKNGL_00654	CDS	recQ_1	627	COG0514	ATP-dependent DNA helicase RecQ											14.451	PKDPPOAA_00653	CDS	750	znuC_1	3.6.3.-	COG1121	High-affinity zinc uptake system ATP-binding protein ZnuC
15.723	GFBDKNGL_00655	CDS	sle1	678	COG1388	N-acetylmuramoyl-L-alanine amidase sle1											14.451	PKDPPOAA_00654	CDS	975	prs2	2.7.6.1		Putative ribose-phosphate pyrophosphokinase 2
15.723	GFBDKNGL_00656	CDS	cmk	1233	COG0283	Cytidylate kinase											14.451	PKDPPOAA_00655	CDS	1146	iscS_1	2.8.1.7		Cysteine desulfurase IscS
15.723	GFBDKNGL_00657	CDS	ypfD	873	COG0539	30S ribosomal protein S1											14.451	PKDPPOAA_00656	CDS	345				hypothetical protein
15.723	GFBDKNGL_00658	CDS	gmuE_1	1248	COG1940	Putative fructokinase											2.559	PKDPPOAA_00657	CDS	477				hypothetical protein
1.256	GFBDKNGL_00659	CDS	cinA	579	COG1058	Putative competence-damage inducible protein											2.559	PKDPPOAA_00658	CDS	1374	dcuD_2		COG3069	Putative cryptic C4-dicarboxylate transporter DcuD
1.256	GFBDKNGL_00660	CDS	pgsA_1	891		CDP-diacylglycerol--glycerol-3-phosphate 3-phosphatidyltransferase											2.559	PKDPPOAA_00659	CDS	921	rihC_2	3.2.-.-	COG1957	Non-specific ribonucleoside hydrolase RihC
1.256	GFBDKNGL_00661	CDS		1290		hypothetical protein											2.559	PKDPPOAA_00660	CDS	1914	rbsK/rbiA_2			Bifunctional ribokinase/ribose-5-phosphate isomerase A
1.256	GFBDKNGL_00662	CDS	albF	1269	COG0612	Putative zinc protease AlbF											5.748	PKDPPOAA_00661	CDS	138				hypothetical protein
1.256	GFBDKNGL_00663	CDS		381	COG0612	putative zinc protease											5.748	PKDPPOAA_00662	CDS	918	cysM	2.5.1.47	COG0031	Cysteine synthase
12.828	GFBDKNGL_00664	CDS	cetB_1	519		2-epi-5-epi-valiolone epimerase											5.748	PKDPPOAA_00663	CDS	1137	metC	4.4.1.8	COG0626	Cystathionine beta-lyase
12.828	GFBDKNGL_00665	CDS		180		hypothetical protein											5.748	PKDPPOAA_00664	CDS	672	bglA_1	3.2.1.86	COG2723	Aryl-phospho-beta-D-glucosidase BglA
12.828	GFBDKNGL_00666	CDS		564		hypothetical protein											11.404	PKDPPOAA_00665	CDS	537				hypothetical protein
12.828	GFBDKNGL_00667	CDS		1191		Acetyltransferase											11.404	PKDPPOAA_00666	CDS	2706		3.6.3.8		Calcium-transporting ATPase 1
1.584	GFBDKNGL_00668	CDS		249		Putative pyridoxal phosphate-dependent acyltransferase											24.1632	PKDPPOAA_00667	CDS	354	treR_1		COG2188	HTH-type transcriptional regulator TreR
1.584	GFBDKNGL_00669	CDS		747		putative epimerase/dehydratase											3.339	PKDPPOAA_00668	CDS	954	opuCA_1		COG1125	Glycine betaine/carnitine/choline transport ATP-binding protein OpuCA
1.584	GFBDKNGL_00670	CDS		1353		putative epimerase/dehydratase											3.339	PKDPPOAA_00669	CDS	1518	opuCC_2		COG1732	Glycine betaine/carnitine/choline-binding protein OpuCC
1.584	GFBDKNGL_00671	CDS	steT_1	327	COG0531	Serine/threonine exchanger SteT											3.339	PKDPPOAA_00670	CDS	456	argR_1			Arginine repressor
1.584	GFBDKNGL_00672	CDS		1146		hypothetical protein											3.339	PKDPPOAA_00671	CDS	1509	algC	5.4.2.2		Phosphomannomutase/phosphoglucomutase
1.584	GFBDKNGL_00673	CDS		354		hypothetical protein											3.339	PKDPPOAA_00672	CDS	555	speG_1	2.3.1.57		Spermidine N(1)-acetyltransferase
10.631	GFBDKNGL_00674	CDS		240		hypothetical protein											3.339	PKDPPOAA_00673	CDS	864	rluD_1	5.4.99.23	COG0564	Ribosomal large subunit pseudouridine synthase D
10.631	GFBDKNGL_00675	CDS	gspA_1	507	COG1442	General stress protein A											3.339	PKDPPOAA_00674	CDS	2187	pbpF		COG0744	Penicillin-binding protein 1F
15.91	GFBDKNGL_00676	CDS		630		hypothetical protein											3.339	PKDPPOAA_00675	CDS	342				hypothetical protein
15.91	GFBDKNGL_00677	CDS		315		hypothetical protein											3.339	PKDPPOAA_00676	CDS	1236	yhaO_2		COG0420	putative metallophosphoesterase YhaO
15.91	GFBDKNGL_00678	CDS		1473		hypothetical protein											3.339	PKDPPOAA_00677	CDS	777				hypothetical protein
15.91	GFBDKNGL_00679	CDS		1485		Putative trans-acting regulator											24.467	PKDPPOAA_00678	CDS	768				hypothetical protein
15.91	GFBDKNGL_00680	CDS		1374		Putative trans-acting regulator											24.467	PKDPPOAA_00679	CDS	363				hypothetical protein
4.137	GFBDKNGL_00681	CDS		129	COG2265	putative RNA methyltransferase											24.467	PKDPPOAA_00680	CDS	576	thiT_1			Thiamine transporter ThiT
4.137	GFBDKNGL_00682	CDS		645		hypothetical protein											24.467	PKDPPOAA_00681	CDS	627				hypothetical protein
10.183	GFBDKNGL_00683	CDS		2205		hypothetical protein											24.467	PKDPPOAA_00682	CDS	786				hypothetical protein
7.111	GFBDKNGL_00684	CDS	kfoC	1587		Chondroitin synthase											24.467	PKDPPOAA_00683	CDS	735				hypothetical protein
7.111	GFBDKNGL_00685	CDS	rsmA_1	1221		Ribosomal RNA small subunit methyltransferase A											24.467	PKDPPOAA_00684	CDS	231				hypothetical protein
7.111	GFBDKNGL_00686	CDS	tagH	807		Teichoic acids export ATP-binding protein TagH											24.467	PKDPPOAA_00685	CDS	471	yfkJ_1	3.1.3.48	COG0394	Low molecular weight protein-tyrosine-phosphatase YfkJ
7.111	GFBDKNGL_00687	CDS	tagG	1254	COG1682	Teichoic acid translocation permease protein TagG											24.467	PKDPPOAA_00686	CDS	570	dhaS_1			HTH-type dhaKLM operon transcriptional activator DhaS
7.111	GFBDKNGL_00688	CDS		2052		hypothetical protein											24.467	PKDPPOAA_00687	CDS	1446			COG3883	Secreted 45 kDa protein
7.111	GFBDKNGL_00689	CDS		921		hypothetical protein											24.467	PKDPPOAA_00688	CDS	510				hypothetical protein
7.111	GFBDKNGL_00690	CDS	rmlD	579		dTDP-4-dehydrorhamnose reductase											24.467	PKDPPOAA_00689	CDS	222	mreC_1		COG1792	Cell shape-determining protein MreC
10.196	GFBDKNGL_00691	CDS	gbpA_1	1554	COG3397	GlcNAc-binding protein A											21.595	PKDPPOAA_00690	CDS	606	fmnP		COG3601	Riboflavin transporter FmnP
10.196	GFBDKNGL_00692	CDS	chiA_1	471		putative bifunctional chitinase/lysozyme											21.595	PKDPPOAA_00691	CDS	1407				hypothetical protein
10.196	GFBDKNGL_00693	CDS	crtK-2_1	1218	COG3476	Tryptophan-rich protein TspO											21.595	PKDPPOAA_00692	CDS	219	suaB			Ferredoxin-1
10.196	GFBDKNGL_00694	CDS	tagU_1	1485	COG1316	Polyisoprenyl-teichoic acid--peptidoglycan teichoic acid transferase TagU											21.595	PKDPPOAA_00693	CDS	1035				hypothetical protein
10.196	GFBDKNGL_00695	CDS	murF_2	240	COG0770	UDP-N-acetylmuramoyl-tripeptide--D-alanyl-D-alanine ligase											21.595	PKDPPOAA_00694	CDS	1437	recQ_1	3.6.4.12	COG0514	ATP-dependent DNA helicase RecQ
10.196	GFBDKNGL_00696	CDS		1665		hypothetical protein											25.393	PKDPPOAA_00695	CDS	1332	pucK_1		COG2233	Uric acid permease PucK
10.196	GFBDKNGL_00697	CDS		285		hypothetical protein											25.393	PKDPPOAA_00696	CDS	1386	guaD_1	3.5.4.3	COG0402	Guanine deaminase
10.196	GFBDKNGL_00698	CDS		849		hypothetical protein											25.393	PKDPPOAA_00697	CDS	627		3.-.-.-		putative metallo-hydrolase
3.118	GFBDKNGL_00699	CDS	ybbH_1	855	COG1737	putative HTH-type transcriptional regulator YbbH											25.393	PKDPPOAA_00698	CDS	711	gpmA_1	5.4.2.11		2,3-bisphosphoglycerate-dependent phosphoglycerate mutase
3.118	GFBDKNGL_00700	CDS		231		hypothetical protein											25.393	PKDPPOAA_00699	CDS	849	ybbH_5		COG1737	putative HTH-type transcriptional regulator YbbH
3.118	GFBDKNGL_00701	CDS	thrS	441	COG0441	Threonine--tRNA ligase											25.393	PKDPPOAA_00700	CDS	1455				PTS system EIIBC component
10.292	GFBDKNGL_00702	CDS		354		Putative universal stress protein											25.393	PKDPPOAA_00701	CDS	891	murQ_3	4.2.1.126	COG2103	N-acetylmuramic acid 6-phosphate etherase
0.245	GFBDKNGL_00703	CDS	tcyN	1356	COG1126	L-cystine import ATP-binding protein TcyN											25.393	PKDPPOAA_00702	CDS	1044				hypothetical protein
0.245	GFBDKNGL_00704	CDS	cycA_1	1356	COG1113	D-serine/D-alanine/glycine transporter											11.76	PKDPPOAA_00703	CDS	522	tadA_2	3.5.4.33	COG0590	tRNA-specific adenosine deaminase
0.245	GFBDKNGL_00705	CDS	brnQ_1	816	COG1114	Branched-chain amino acid transport system 2 carrier protein											11.76	PKDPPOAA_00704	CDS	852	lrp_1			Leucine-rich protein
19.432	GFBDKNGL_00706	CDS	crr	1014		PTS system glucose-specific EIIA component											11.76	PKDPPOAA_00705	CDS	846	yddE_1	5.1.-.-	COG0384	putative isomerase YddE
18.329	GFBDKNGL_00707	CDS	vanT	363	COG0787	Serine/alanine racemase											24.761	PKDPPOAA_00706	CDS	894	sdhA_1	4.3.1.17		L-serine dehydratase, alpha chain
1.828	GFBDKNGL_00708	CDS		381		hypothetical protein											24.761	PKDPPOAA_00707	CDS	660	sdhB_1	4.3.1.17		L-serine dehydratase, beta chain
1.828	GFBDKNGL_00709	CDS	yugI_1	1167	COG1098	General stress protein 13											11.371	PKDPPOAA_00708	CDS	1227	arcA_1	3.5.3.6		Arginine deiminase
1.828	GFBDKNGL_00710	CDS	patB	585	COG1168	Cystathionine beta-lyase PatB											24.641	PKDPPOAA_00709	CDS	477				hypothetical protein
1.828	GFBDKNGL_00711	CDS		999		Putative peptidyl-prolyl cis-trans isomerase											24.1116	PKDPPOAA_00710	CDS	1497	ybbW_2		COG1953	Putative allantoin permease
1.828	GFBDKNGL_00712	CDS	yumC	510	COG0492	Ferredoxin--NADP reductase 2											24.1116	PKDPPOAA_00711	CDS	1365	allB_2	3.5.2.5	COG0044	Allantoinase
1.828	GFBDKNGL_00713	CDS	ypjQ	663	COG1267	putative protein YpjQ											24.1116	PKDPPOAA_00712	CDS	1224	allC_2	3.5.3.9	COG0624	Allantoate amidohydrolase
1.909	GFBDKNGL_00714	CDS	obg	552	COG0536	GTPase Obg											24.1116	PKDPPOAA_00713	CDS	786	allE_2	3.5.3.26	COG3257	(S)-ureidoglycine aminohydrolase
1.909	GFBDKNGL_00715	CDS		954		hypothetical protein											24.1116	PKDPPOAA_00714	CDS	1626	pucR_3		COG2508	Purine catabolism regulatory protein
1.909	GFBDKNGL_00716	CDS	rnz	789	COG1234	Ribonuclease Z											24.1116	PKDPPOAA_00715	CDS	1209	pucG	2.6.1.112	COG0075	(S)-ureidoglycine--glyoxylate transaminase
1.909	GFBDKNGL_00717	CDS		438		putative oxidoreductase											24.1116	PKDPPOAA_00716	CDS	1260	sauU			putative sulfoacetate transporter SauU
1.909	GFBDKNGL_00718	CDS	lapA	2298		Lipopolysaccharide assembly protein A											24.1116	PKDPPOAA_00717	CDS	261	ricR		COG1937	Copper-sensing transcriptional repressor RicR
1.909	GFBDKNGL_00719	CDS	recJ	513	COG0608	Single-stranded-DNA-specific exonuclease RecJ											24.1116	PKDPPOAA_00718	CDS	315		2.8.1.-	COG0607	Sulfurtransferase
1.909	GFBDKNGL_00720	CDS	apt	219	COG0503	Adenine phosphoribosyltransferase											24.1116	PKDPPOAA_00719	CDS	1650	cdr	1.8.1.14		Coenzyme A disulfide reductase
1.909	GFBDKNGL_00721	CDS		624		hypothetical protein											24.1116	PKDPPOAA_00720	CDS	300		2.8.1.-	COG0607	Sulfurtransferase
1.909	GFBDKNGL_00722	CDS	lexA_1	1122	COG1974	LexA repressor											24.1116	PKDPPOAA_00721	CDS	1167	yknX_2		COG0845	Putative efflux system component YknX
12.908	GFBDKNGL_00723	CDS	garK_1	1446	COG1929	Glycerate 2-kinase											24.1116	PKDPPOAA_00722	CDS	675	yknY_2	3.6.3.-	COG1136	putative ABC transporter ATP-binding protein YknY
12.908	GFBDKNGL_00724	CDS		927		hypothetical protein											24.1116	PKDPPOAA_00723	CDS	1209	macB_1	3.6.3.-	COG0577	Macrolide export ATP-binding/permease protein MacB
12.908	GFBDKNGL_00725	CDS	glsA2_2	861	COG2066	Glutaminase 2											25.628	PKDPPOAA_00724	CDS	930				hypothetical protein
12.908	GFBDKNGL_00726	CDS	gadC_2	573	COG0531	Glutamate/gamma-aminobutyrate antiporter											25.628	PKDPPOAA_00725	CDS	654				hypothetical protein
12.908	GFBDKNGL_00727	CDS	gadC_3	1209	COG0531	putative glutamate/gamma-aminobutyrate antiporter											25.628	PKDPPOAA_00726	CDS	402	ndk_1	2.7.4.6	COG0105	Nucleoside diphosphate kinase
12.908	GFBDKNGL_00728	CDS	amt_2	594		Ammonia channel											25.628	PKDPPOAA_00727	CDS	1611	asD_1	2.6.1.1		Bifunctional aspartate aminotransferase and L-aspartate beta-decarboxylase
12.908	GFBDKNGL_00729	CDS		888		hypothetical protein											25.628	PKDPPOAA_00728	CDS	1086				hypothetical protein
12.908	GFBDKNGL_00730	CDS		654		hypothetical protein											25.628	PKDPPOAA_00729	CDS	804	yitU_1	3.1.3.104	COG0561	5-amino-6-(5-phospho-D-ribitylamino)uracil phosphatase YitU
10.369	GFBDKNGL_00731	CDS	trmB_1	780	COG0220	tRNA (guanine-N(7)-)-methyltransferase											25.628	PKDPPOAA_00730	CDS	630				hypothetical protein
10.369	GFBDKNGL_00732	CDS		1212		hypothetical protein											11.462	PKDPPOAA_00731	CDS	324				hypothetical protein
10.369	GFBDKNGL_00733	CDS		738		hypothetical protein											19.245	PKDPPOAA_00732	CDS	1092	pdhD	1.8.1.4		Dihydrolipoyl dehydrogenase
10.369	GFBDKNGL_00734	CDS	ecsA_1	435	COG1131	ABC-type transporter ATP-binding protein EcsA											19.245	PKDPPOAA_00733	CDS	987	adaA_3	2.1.1.-	COG2169	Bifunctional transcriptional activator/DNA repair enzyme AdaA
10.369	GFBDKNGL_00735	CDS	hit_1	339	COG0537	Protein hit											19.245	PKDPPOAA_00734	CDS	1140	gldA	1.1.1.6	COG0371	Glycerol dehydrogenase
10.369	GFBDKNGL_00736	CDS	atpF_1	1011		ATP synthase subunit b											19.245	PKDPPOAA_00735	CDS	399	dhaM-2	2.7.1.121	COG3412	PEP-dependent dihydroxyacetone kinase 2, phosphoryl donor subunit DhaM
10.369	GFBDKNGL_00737	CDS	prsA_1	216		Foldase protein PrsA											19.245	PKDPPOAA_00736	CDS	984	dhaK	2.7.1.121	COG2376	PTS-dependent dihydroxyacetone kinase, dihydroxyacetone-binding subunit DhaK
10.369	GFBDKNGL_00738	CDS		450		hypothetical protein											19.245	PKDPPOAA_00737	CDS	603	dhaL	2.7.1.121	COG2376	PTS-dependent dihydroxyacetone kinase, ADP-binding subunit DhaL
10.369	GFBDKNGL_00739	CDS	yhaM_1	858	COG3481	3'-5' exoribonuclease YhaM											19.245	PKDPPOAA_00738	CDS	768				hypothetical protein
22.126	GFBDKNGL_00740	CDS	rlmA	357	COG0500	23S rRNA (guanine(745)-N(1))-methyltransferase											19.245	PKDPPOAA_00739	CDS	1152	mvaS	2.3.3.10	COG3425	Hydroxymethylglutaryl-CoA synthase
18.91	GFBDKNGL_00741	CDS		954		hypothetical protein											19.245	PKDPPOAA_00740	CDS	2412		2.3.1.9		putative acetyl-CoA acyltransferase
18.91	GFBDKNGL_00742	CDS		594		hypothetical protein											19.245	PKDPPOAA_00741	CDS	1053				hypothetical protein
18.91	GFBDKNGL_00743	CDS		210		hypothetical protein											19.245	PKDPPOAA_00742	CDS	1206				hypothetical protein
18.91	GFBDKNGL_00744	CDS		1647		hypothetical protein											19.602	PKDPPOAA_00743	CDS	429	licC_2		COG1455	Lichenan permease IIC component
11.208	GFBDKNGL_00745	CDS	murJ_2	594	COG2244	Lipid II flippase MurJ											19.602	PKDPPOAA_00744	CDS	519	grdB	1.21.4.2		Glycine reductase complex component B subunit gamma
11.208	GFBDKNGL_00746	CDS		1503		hypothetical protein											19.602	PKDPPOAA_00745	CDS	2382				hypothetical protein
11.208	GFBDKNGL_00747	CDS	murE_2	1344	COG0769	UDP-N-acetylmuramoyl-L-alanyl-D-glutamate--L-lysine ligase											19.602	PKDPPOAA_00746	CDS	966	ansA	3.5.1.1	COG0252	putative L-asparaginase
11.208	GFBDKNGL_00748	CDS	licC_2	519	COG1455	Lichenan permease IIC component											19.602	PKDPPOAA_00747	CDS	684				hypothetical protein
11.208	GFBDKNGL_00749	CDS		327		hypothetical protein											19.602	PKDPPOAA_00748	CDS	495				hypothetical protein
11.208	GFBDKNGL_00750	CDS	licA_1	1980	COG1447	Lichenan-specific phosphotransferase enzyme IIA component											19.602	PKDPPOAA_00749	CDS	957				hypothetical protein
11.208	GFBDKNGL_00751	CDS	licR_1	315	COG1762	putative licABCH operon regulator											24.1572	PKDPPOAA_00750	CDS	825	lpxG_2	3.6.1.-	COG1408	UDP-2,3-diacylglucosamine pyrophosphatase LpxG
11.208	GFBDKNGL_00752	CDS	celA_1	3690		PTS system cellobiose-specific EIIB component											24.1572	PKDPPOAA_00751	CDS	96				hypothetical protein
11.208	GFBDKNGL_00753	CDS		2022		hypothetical protein											24.1572	PKDPPOAA_00752	CDS	684				hypothetical protein
21.43	GFBDKNGL_00754	CDS	pbpX_2	237	COG0768	Penicillin-binding protein 2X											24.1572	PKDPPOAA_00753	CDS	1491				hypothetical protein
16.36	GFBDKNGL_00755	CDS		495		hypothetical protein											24.1572	PKDPPOAA_00754	CDS	1257	nfr1_3	1.5.1.36	COG0431	NADH-dependent flavin reductase subunit 1
16.103	GFBDKNGL_00756	CDS	cshA	351	COG0513	ATP-dependent RNA helicase CshA											24.1572	PKDPPOAA_00755	CDS	609	nfr1_4	1.5.1.36	COG0431	NADH-dependent flavin reductase subunit 1
16.103	GFBDKNGL_00757	CDS	acpS	1122	COG0736	Holo-[acyl-carrier-protein] synthase											24.1572	PKDPPOAA_00756	CDS	936	apbE_2	2.7.1.180	COG1477	FAD:protein FMN transferase
16.103	GFBDKNGL_00758	CDS	alr	363	COG0787	Alanine racemase											24.1572	PKDPPOAA_00757	CDS	870				hypothetical protein
16.103	GFBDKNGL_00759	CDS	ndoA	270	COG2337	Endoribonuclease EndoA											24.1572	PKDPPOAA_00758	CDS	1329	triA_1	3.5.4.45		Melamine deaminase
16.103	GFBDKNGL_00760	CDS	rpsN2	945	COG0199	Alternate 30S ribosomal protein S14											24.1572	PKDPPOAA_00759	CDS	1740	ade_1	3.5.4.2	COG1001	Adenine deaminase
16.103	GFBDKNGL_00761	CDS	pikAII	2706		Narbonolide/10-deoxymethynolide synthase PikA2, modules 3 and 4											24.1572	PKDPPOAA_00760	CDS	1065	spuD_1			Putrescine-binding periplasmic protein SpuD
16.103	GFBDKNGL_00762	CDS	yueB	861	COG1511	ESX secretion system protein YueB											24.1572	PKDPPOAA_00761	CDS	1041	cysA_1	3.6.3.25	COG1118	Sulfate/thiosulfate import ATP-binding protein CysA
0.692	GFBDKNGL_00763	CDS		633		hypothetical protein											24.1572	PKDPPOAA_00762	CDS	780	ydcV_1			Inner membrane ABC transporter permease protein YdcV
0.692	GFBDKNGL_00764	CDS		717		hypothetical protein											24.1572	PKDPPOAA_00763	CDS	837	potH_1		COG1176	Putrescine transport system permease protein PotH
0.692	GFBDKNGL_00765	CDS		816		Tropinesterase											24.1572	PKDPPOAA_00764	CDS	405				hypothetical protein
10.696	GFBDKNGL_00766	CDS	uvrC_1	900	COG0322	UvrABC system protein C											24.1572	PKDPPOAA_00765	CDS	720				hypothetical protein
10.696	GFBDKNGL_00767	CDS	natA	1263	COG4555	ABC transporter ATP-binding protein NatA											24.1572	PKDPPOAA_00766	CDS	1083				hypothetical protein
10.696	GFBDKNGL_00768	CDS	yhaP	720	COG1668	putative protein YhaP											24.1572	PKDPPOAA_00767	CDS	705	aldC_1	4.1.1.5	COG3527	Alpha-acetolactate decarboxylase
10.696	GFBDKNGL_00769	CDS	puuD	363	COG2071	Gamma-glutamyl-gamma-aminobutyrate hydrolase PuuD											24.1572	PKDPPOAA_00768	CDS	753	alsS_1	2.2.1.6	COG0028	Acetolactate synthase
10.696	GFBDKNGL_00770	CDS		1995		hypothetical protein											2.86	PKDPPOAA_00769	CDS	396				hypothetical protein
10.696	GFBDKNGL_00771	CDS		471		hypothetical protein											2.86	PKDPPOAA_00770	CDS	1530	gelE_1	3.4.24.30	COG3227	Gelatinase
10.696	GFBDKNGL_00772	CDS	ntpK	585		V-type sodium ATPase subunit K											2.86	PKDPPOAA_00771	CDS	855	sspA	3.4.21.19	COG3591	Glutamyl endopeptidase
10.696	GFBDKNGL_00773	CDS	atpE_1	987		V-type proton ATPase subunit E											2.86	PKDPPOAA_00772	CDS	831	rbn_1	3.1.26.11		Ribonuclease BN
10.696	GFBDKNGL_00774	CDS	ntpC	312		V-type sodium ATPase subunit C											2.86	PKDPPOAA_00773	CDS	855	cynR_3			HTH-type transcriptional regulator CynR
10.696	GFBDKNGL_00775	CDS	ntpG	735		V-type sodium ATPase subunit G											2.86	PKDPPOAA_00774	CDS	1389	stp_1			Multidrug resistance protein Stp
10.72	GFBDKNGL_00776	CDS	rnr_1	465	COG0557	Ribonuclease R											25.44	PKDPPOAA_00775	CDS	1044				hypothetical protein
10.72	GFBDKNGL_00777	CDS	smpB_1	720	COG0691	SsrA-binding protein											25.44	PKDPPOAA_00776	CDS	804				hypothetical protein
10.72	GFBDKNGL_00778	CDS	atpB_1	216		ATP synthase subunit a											25.44	PKDPPOAA_00777	CDS	1212	atzC_4	3.5.4.42		N-isopropylammelide isopropyl amidohydrolase
10.72	GFBDKNGL_00779	CDS	atpE_2	525		ATP synthase subunit c											25.44	PKDPPOAA_00778	CDS	420	doc_1		COG3654	Toxin Doc
10.72	GFBDKNGL_00780	CDS	atpF_2	543	COG0711	ATP synthase subunit b											25.44	PKDPPOAA_00779	CDS	192				hypothetical protein
10.72	GFBDKNGL_00781	CDS	atpH_1	1167	COG0712	ATP synthase subunit delta											12.41	PKDPPOAA_00780	CDS	2661	mgtB	3.6.3.2	COG0474	Magnesium-transporting ATPase, P-type 1
19.857	GFBDKNGL_00782	CDS	ftsW_2	303	COG0772	putative peptidoglycan glycosyltransferase FtsW											12.41	PKDPPOAA_00781	CDS	1185	hemN	1.3.99.-	COG0635	Oxygen-independent coproporphyrinogen-III oxidase-like protein
19.857	GFBDKNGL_00783	CDS		1752		hypothetical protein											12.41	PKDPPOAA_00782	CDS	1044	hrcA		COG1420	Heat-inducible transcription repressor HrcA
19.857	GFBDKNGL_00784	CDS	recQ_2	123	COG0514	ATP-dependent DNA helicase RecQ											12.41	PKDPPOAA_00783	CDS	540	grpE		COG0576	Protein GrpE
19.238	GFBDKNGL_00785	CDS		372		hypothetical protein											21.273	PKDPPOAA_00784	CDS	1680	dppE_7		COG4166	Dipeptide-binding protein DppE
19.238	GFBDKNGL_00786	CDS		1188		hypothetical protein											21.273	PKDPPOAA_00785	CDS	225				hypothetical protein
0.146	GFBDKNGL_00787	CDS	yhhT_1	1518	COG0628	Putative transport protein YhhT											21.273	PKDPPOAA_00786	CDS	987	limB_1	1.14.13.107		Limonene 1,2-monooxygenase
0.146	GFBDKNGL_00788	CDS	znuA_1	729	COG0803	High-affinity zinc uptake system binding-protein ZnuA											21.27	PKDPPOAA_00787	CDS	510				hypothetical protein
0.146	GFBDKNGL_00789	CDS	agrA_2	1149	COG3279	Accessory gene regulator A											21.27	PKDPPOAA_00788	CDS	468				hypothetical protein
0.146	GFBDKNGL_00790	CDS		525		hypothetical protein											21.27	PKDPPOAA_00789	CDS	936				hypothetical protein
21.877	GFBDKNGL_00791	CDS		810		hypothetical protein											21.27	PKDPPOAA_00790	CDS	777	proA_1	1.2.1.41	COG0014	Gamma-glutamyl phosphate reductase
21.877	GFBDKNGL_00792	CDS	yitU	2154	COG0561	5-amino-6-(5-phospho-D-ribitylamino)uracil phosphatase YitU											19.221	PKDPPOAA_00791	CDS	516	rlmI	2.1.1.191	COG1092	Ribosomal RNA large subunit methyltransferase I
21.877	GFBDKNGL_00793	CDS	penA	3522	COG0768	Penicillin-binding protein 2B											19.221	PKDPPOAA_00792	CDS	918	rnhC	3.1.26.4	COG1039	Ribonuclease HIII
19.31	GFBDKNGL_00794	CDS	smc_1	810	COG1196	Chromosome partition protein Smc											19.221	PKDPPOAA_00793	CDS	2397	ctpE_1	3.6.3.-	COG0474	putative cation-transporting ATPase E
19.31	GFBDKNGL_00795	CDS	yidA_2	2442	COG0561	Sugar phosphatase YidA											19.221	PKDPPOAA_00794	CDS	1887	sdrE			Serine-aspartate repeat-containing protein E
10.347	GFBDKNGL_00796	CDS	spoIIIE	1437	COG1674	DNA translocase SpoIIIE											19.221	PKDPPOAA_00795	CDS	474	rimP		COG0779	Ribosome maturation factor RimP
10.347	GFBDKNGL_00797	CDS	bglC_1	819	COG2723	Aryl-phospho-beta-D-glucosidase BglC											0.329	PKDPPOAA_00796	CDS	4248	hadI	3.-.-.-	COG1924	2-hydroxyisocaproyl-CoA dehydratase activator
10.347	GFBDKNGL_00798	CDS	fliY	636	COG0834	L-cystine-binding protein FliY											0.329	PKDPPOAA_00797	CDS	609	acrR_2		COG1309	HTH-type transcriptional regulator AcrR
10.347	GFBDKNGL_00799	CDS	glnQ_1	642	COG1126	Glutamine transport ATP-binding protein GlnQ											0.329	PKDPPOAA_00798	CDS	180				hypothetical protein
10.347	GFBDKNGL_00800	CDS	yecS_1	486	COG0765	L-cystine transport system permease protein YecS											24.228	PKDPPOAA_00799	CDS	747	opuCA_2	3.6.3.32		Carnitine transport ATP-binding protein OpuCA
10.347	GFBDKNGL_00801	CDS	proX_2	1971	COG3760	Prolyl-tRNA editing protein ProX											2.511	PKDPPOAA_00800	CDS	423		3.6.3.-	COG1131	Fluoroquinolones export ATP-binding protein
10.347	GFBDKNGL_00802	CDS	topB_1	378	COG0550	DNA topoisomerase 3											2.511	PKDPPOAA_00801	CDS	1263	yhaP_1		COG1668	putative protein YhaP
10.347	GFBDKNGL_00803	CDS		567		hypothetical protein											2.511	PKDPPOAA_00802	CDS	999	ccpA_1		COG1609	Catabolite control protein A
10.347	GFBDKNGL_00804	CDS		171		hypothetical protein											2.511	PKDPPOAA_00803	CDS	1395	licH	3.2.1.86	COG1486	putative 6-phospho-beta-glucosidase
0.257	GFBDKNGL_00805	CDS		1707		hypothetical protein											2.511	PKDPPOAA_00804	CDS	435				hypothetical protein
0.257	GFBDKNGL_00806	CDS	chiA1_1	372		Chitinase A1											2.511	PKDPPOAA_00805	CDS	1449	uup_1		COG0488	ABC transporter ATP-binding protein uup
0.257	GFBDKNGL_00807	CDS	chiA1_2	915		Chitinase A1											2.511	PKDPPOAA_00806	CDS	1287			COG2081	putative protein
0.257	GFBDKNGL_00808	CDS	rnhC_1	900	COG1039	Ribonuclease HIII											25.26	PKDPPOAA_00807	CDS	645	yecS_2		COG0765	L-cystine transport system permease protein YecS
5.13	GFBDKNGL_00809	CDS	ybiT_1		COG0488	putative ABC transporter ATP-binding protein YbiT											25.26	PKDPPOAA_00808	CDS	1632	dppE_8		COG4166	Dipeptide-binding protein DppE
																	25.26	PKDPPOAA_00809	CDS	249				hypothetical protein
																	25.12	PKDPPOAA_00810	CDS	150				hypothetical protein
																	25.12	PKDPPOAA_00811	CDS	360				hypothetical protein
																	5.597	PKDPPOAA_00812	CDS	204	ptsI	2.7.3.9	COG1080	Phosphoenolpyruvate-protein phosphotransferase
																	5.597	PKDPPOAA_00813	CDS	1035				hypothetical protein
																	5.597	PKDPPOAA_00814	CDS	738				hypothetical protein
																	5.597	PKDPPOAA_00815	CDS	1260				hypothetical protein
																	1.146	PKDPPOAA_00816	CDS	423	yxdM_1			ABC transporter permease protein YxdM
																	25.327	PKDPPOAA_00817	CDS	555	sipV_1	3.4.21.89	COG0681	Signal peptidase I V
																	25.327	PKDPPOAA_00818	CDS	1434	ctpA_1	3.4.21.102	COG0793	Carboxy-terminal processing protease CtpA
																	25.327	PKDPPOAA_00819	CDS	219				hypothetical protein
																	25.327	PKDPPOAA_00820	CDS	516	msrA_1	1.8.4.11	COG0225	Peptide methionine sulfoxide reductase MsrA
																	25.327	PKDPPOAA_00821	CDS	645				hypothetical protein
																	25.327	PKDPPOAA_00822	CDS	900	lipC_1	3.-.-.-	COG2755	Spore germination lipase LipC
																	25.327	PKDPPOAA_00823	CDS	507			COG1307	DegV domain-containing protein
																	24.459	PKDPPOAA_00824	CDS	228	bglF_3		COG1263	PTS system beta-glucoside-specific EIIBCA component
																	24.459	PKDPPOAA_00825	CDS	846				hypothetical protein
																	24.459	PKDPPOAA_00826	CDS	1434	phrB_2	4.1.99.3	COG0415	Deoxyribodipyrimidine photo-lyase
																	24.459	PKDPPOAA_00827	CDS	1437	katA_2	1.11.1.6	COG0753	Vegetative catalase
																	24.459	PKDPPOAA_00828	CDS	1011				hypothetical protein
																	24.459	PKDPPOAA_00829	CDS	426	rppH_1	3.6.1.-		RNA pyrophosphohydrolase
																	24.459	PKDPPOAA_00830	CDS	1779			COG1132	putative ABC transporter ATP-binding protein
																	24.459	PKDPPOAA_00831	CDS	237	yheH_1	3.6.3.-	COG1132	putative multidrug resistance ABC transporter ATP-binding/permease protein YheH
																	3.328	PKDPPOAA_00832	CDS	1098	lytA_1	3.5.1.28		Autolysin
																	3.328	PKDPPOAA_00833	CDS	396				hypothetical protein
																	3.328	PKDPPOAA_00834	CDS	1770				hypothetical protein
																	3.328	PKDPPOAA_00835	CDS	1458				hypothetical protein
																	3.328	PKDPPOAA_00836	CDS	927				hypothetical protein
																	3.328	PKDPPOAA_00837	CDS	2934				hypothetical protein
																	3.328	PKDPPOAA_00838	CDS	369				hypothetical protein
																	3.328	PKDPPOAA_00839	CDS	360				hypothetical protein
																	3.328	PKDPPOAA_00840	CDS	513				hypothetical protein
																	3.328	PKDPPOAA_00841	CDS	393				hypothetical protein
																	3.328	PKDPPOAA_00842	CDS	408				hypothetical protein
																	3.328	PKDPPOAA_00843	CDS	372				hypothetical protein
																	3.328	PKDPPOAA_00844	CDS	93				hypothetical protein
																	3.328	PKDPPOAA_00845	CDS	843	dnaC_2		COG1484	DNA replication protein DnaC
																	3.328	PKDPPOAA_00846	CDS	771				hypothetical protein
																	3.328	PKDPPOAA_00847	CDS	135				hypothetical protein
																	3.328	PKDPPOAA_00848	CDS	483				hypothetical protein
																	3.328	PKDPPOAA_00849	CDS	474				hypothetical protein
																	3.328	PKDPPOAA_00850	CDS	153				hypothetical protein
																	3.328	PKDPPOAA_00851	CDS	351	rbfA_2			Ribosome-binding factor A
																	24.119	PKDPPOAA_00852	CDS	159	adhE_1		COG1012	Aldehyde-alcohol dehydrogenase
																	24.119	PKDPPOAA_00853	CDS	1044	fni	5.3.3.2		Isopentenyl-diphosphate delta-isomerase
																	24.119	PKDPPOAA_00854	CDS	1107		2.7.4.2		Phosphomevalonate kinase
																	4.161	PKDPPOAA_00855	CDS	711	yknY_3	3.6.3.-	COG1136	putative ABC transporter ATP-binding protein YknY
																	4.161	PKDPPOAA_00856	CDS	1176	yknX_3		COG0845	Putative efflux system component YknX
																	4.161	PKDPPOAA_00857	CDS	639				hypothetical protein
																	4.161	PKDPPOAA_00858	CDS	1116	thiO_2	1.4.3.19		Glycine oxidase
																	4.161	PKDPPOAA_00859	CDS	1155	mtlD_2	1.1.1.17	COG0246	Mannitol-1-phosphate 5-dehydrogenase
																	4.161	PKDPPOAA_00860	CDS	438	mtlF_3		COG2213	Mannitol-specific phosphotransferase enzyme IIA component
																	4.161	PKDPPOAA_00861	CDS	1773	mtlA_2			PTS system mannitol-specific EIICB component
																	4.161	PKDPPOAA_00862	CDS	435	mtlF_4		COG2213	Mannitol-specific phosphotransferase enzyme IIA component
																	4.161	PKDPPOAA_00863	CDS	2034	mtlR_2			Transcriptional regulator MtlR
																	4.161	PKDPPOAA_00864	CDS	1743	mtlA_3			PTS system mannitol-specific EIICB component
																	4.161	PKDPPOAA_00865	CDS	834	yidA_1	3.1.3.23	COG0561	Sugar phosphatase YidA
																	4.161	PKDPPOAA_00866	CDS	636	yodC_2	1.-.-.-	COG0778	Putative NAD(P)H nitroreductase YodC
																	4.161	PKDPPOAA_00867	CDS	435	mgrA_1		COG1846	HTH-type transcriptional regulator MgrA
																	4.161	PKDPPOAA_00868	CDS	1404	nhaC_1		COG1757	Na(+)/H(+) antiporter NhaC
																	24.87	PKDPPOAA_00869	CDS	879				hypothetical protein
																	24.87	PKDPPOAA_00870	CDS	723	glvR_1		COG1737	HTH-type transcriptional regulator GlvR
																	11.448	PKDPPOAA_00871	CDS	489	ykuL_1		COG0517	CBS domain-containing protein YkuL
																	11.448	PKDPPOAA_00872	CDS	702	dapH_1	2.3.1.89	COG2171	2,3,4,5-tetrahydropyridine-2,6-dicarboxylate N-acetyltransferase
																	11.448	PKDPPOAA_00873	CDS	1128		3.5.1.47	COG1473	N-acetyldiaminopimelate deacetylase
																	11.448	PKDPPOAA_00874	CDS	570	ykuT_1		COG0668	putative MscS family protein YkuT
																	23.382	PKDPPOAA_00875	CDS	270				hypothetical protein
																	20.601	PKDPPOAA_00876	CDS	846	rlmA	2.1.1.187	COG0500	23S rRNA (guanine(745)-N(1))-methyltransferase
																	21.491	PKDPPOAA_00877	CDS	183	argR_2			Arginine repressor
																	20.16	PKDPPOAA_00878	CDS	564	ahpC	1.11.1.15	COG0450	Alkyl hydroperoxide reductase C
																	20.16	PKDPPOAA_00879	CDS	1683	trxB_1	1.8.1.9		Thioredoxin reductase
																	20.16	PKDPPOAA_00880	CDS	591				hypothetical protein
																	20.16	PKDPPOAA_00881	CDS	534	polC_1	2.7.7.7	COG2176	DNA polymerase III PolC-type
																	3.452	PKDPPOAA_00882	CDS	429	yccU		COG1832	putative protein YccU
																	3.452	PKDPPOAA_00883	CDS	444	eutQ		COG4766	Ethanolamine utilization protein EutQ
																	3.452	PKDPPOAA_00884	CDS	1101				hypothetical protein
																	3.452	PKDPPOAA_00885	CDS	264	ccmL			Carbon dioxide concentrating mechanism protein CcmL
																	3.452	PKDPPOAA_00886	CDS	600				hypothetical protein
																	3.452	PKDPPOAA_00887	CDS	627	pduL	2.3.1.222	COG4869	Phosphate propanoyltransferase
																	3.452	PKDPPOAA_00888	CDS	570				hypothetical protein
																	3.452	PKDPPOAA_00889	CDS	291	pduA		COG4577	Propanediol utilization protein PduA
																	3.452	PKDPPOAA_00890	CDS	1479	adhE_2		COG1012	Aldehyde-alcohol dehydrogenase
																	3.452	PKDPPOAA_00891	CDS	519	csoS1C		COG4577	Major carboxysome shell protein 1C
																	3.452	PKDPPOAA_00892	CDS	654	eutL_2		COG4816	Ethanolamine utilization protein EutL
																	3.452	PKDPPOAA_00893	CDS	912	eutC_2	4.3.1.7	COG4302	Ethanolamine ammonia-lyase light chain
																	3.452	PKDPPOAA_00894	CDS	1365	eutB_2	4.3.1.7	COG4303	Ethanolamine ammonia-lyase heavy chain
																	3.452	PKDPPOAA_00895	CDS	1425	ftsA			Cell division protein FtsA
																	3.452	PKDPPOAA_00896	CDS	1434	pdtaS_2	2.7.13.3	COG3920	putative sensor histidine kinase pdtaS
																	3.452	PKDPPOAA_00897	CDS	582	pdtaR_2		COG3707	putative transcriptional regulatory protein pdtaR
																	3.452	PKDPPOAA_00898	CDS	348	pduU_2		COG4810	Propanediol utilization protein PduU
																	3.452	PKDPPOAA_00899	CDS	1131	adhE_3		COG1012	Aldehyde-alcohol dehydrogenase
																	3.452	PKDPPOAA_00900	CDS	582	yvqK	2.5.1.17	COG2096	Cob(I)yrinic acid a,c-diamide adenosyltransferase
																	3.452	PKDPPOAA_00901	CDS	444	pduV		COG4917	Propanediol utilization protein PduV
																	3.452	PKDPPOAA_00902	CDS	768	fepC		COG1120	Ferric enterobactin transport ATP-binding protein FepC
																	3.452	PKDPPOAA_00903	CDS	1008	hmuU		COG0609	Hemin transport system permease protein HmuU
																	3.452	PKDPPOAA_00904	CDS	960	hmuT		COG4558	Hemin-binding periplasmic protein HmuT
																	3.452	PKDPPOAA_00905	CDS	630	plsY	2.3.1.-	COG0344	Glycerol-3-phosphate acyltransferase
																	3.452	PKDPPOAA_00906	CDS	876	lacX			Protein LacX, plasmid
																	3.452	PKDPPOAA_00907	CDS	783	codY		COG4465	GTP-sensing transcriptional pleiotropic repressor CodY
																	3.452	PKDPPOAA_00908	CDS	921	clpY		COG1220	ATP-dependent protease ATPase subunit ClpY
																	2.215	PKDPPOAA_00909	CDS	399				hypothetical protein
																	2.215	PKDPPOAA_00910	CDS	270	rpsN2_1		COG0199	Alternate 30S ribosomal protein S14
																	2.215	PKDPPOAA_00911	CDS	150	rpmGA_1			50S ribosomal protein L33 1
																	2.215	PKDPPOAA_00912	CDS	975	yjiA_1		COG0523	putative GTP-binding protein YjiA
																	2.215	PKDPPOAA_00913	CDS	123				hypothetical protein
																	2.215	PKDPPOAA_00914	CDS	1536	znuA_1		COG0803	High-affinity zinc uptake system binding-protein ZnuA
																	24.1135	PKDPPOAA_00915	CDS	336	celA_1	2.7.1.205		PTS system cellobiose-specific EIIB component
																	24.1135	PKDPPOAA_00916	CDS	288				hypothetical protein
																	24.1135	PKDPPOAA_00917	CDS	735	yigZ_1		COG1739	IMPACT family member YigZ
																	24.1135	PKDPPOAA_00918	CDS	234				hypothetical protein
																	24.1135	PKDPPOAA_00919	CDS	765		1.1.1.391	COG1028	3-beta-hydroxycholanate 3-dehydrogenase (NAD(+)) 2
																	24.1135	PKDPPOAA_00920	CDS	522	queT_2		COG4708	Queuosine precursor transporter QueT
																	24.1135	PKDPPOAA_00921	CDS	735				hypothetical protein
																	24.1135	PKDPPOAA_00922	CDS	330				hypothetical protein
																	24.1135	PKDPPOAA_00923	CDS	1140	purD_1	6.3.4.13	COG0151	Phosphoribosylamine--glycine ligase
																	11.179	PKDPPOAA_00924	CDS	606	yfkN_1		COG0737	Trifunctional nucleotide phosphoesterase protein YfkN
																	11.179	PKDPPOAA_00925	CDS	963	ghrB_1	1.1.1.79	COG1052	Glyoxylate/hydroxypyruvate reductase B
																	11.179	PKDPPOAA_00926	CDS	1011	yumC_1	1.18.1.2	COG0492	Ferredoxin--NADP reductase 2
																	11.179	PKDPPOAA_00927	CDS	591				Putative bifunctional phosphatase/peptidyl-prolyl cis-trans isomerase
																	11.179	PKDPPOAA_00928	CDS	207				hypothetical protein
																	11.179	PKDPPOAA_00929	CDS	1167	patB_1	4.4.1.8	COG1168	Cystathionine beta-lyase PatB
																	11.179	PKDPPOAA_00930	CDS	369	yugI_2		COG1098	General stress protein 13
																	11.179	PKDPPOAA_00931	CDS	363				hypothetical protein
																	17.65	PKDPPOAA_00932	CDS	966	liaR_1		COG2197	Transcriptional regulatory protein LiaR
																	17.65	PKDPPOAA_00933	CDS	318				hypothetical protein
																	13.499	PKDPPOAA_00934	CDS	753	rnr	3.1.13.1	COG0557	Ribonuclease R
																	13.499	PKDPPOAA_00935	CDS	465	smpB		COG0691	SsrA-binding protein
																	13.499	PKDPPOAA_00936	CDS	720	atpB			ATP synthase subunit a
																	13.499	PKDPPOAA_00937	CDS	222	atpE_1			ATP synthase subunit c
																	13.499	PKDPPOAA_00938	CDS	531	atpF		COG0711	ATP synthase subunit b
																	13.499	PKDPPOAA_00939	CDS	543	atpH		COG0712	ATP synthase subunit delta
																	24.632	PKDPPOAA_00940	CDS	546				hypothetical protein
																	24.632	PKDPPOAA_00941	CDS	1173	ydhP_1		COG2814	Inner membrane transport protein YdhP
																	24.632	PKDPPOAA_00942	CDS	357	ytcD_2		COG1733	putative HTH-type transcriptional regulator YtcD
																	24.632	PKDPPOAA_00943	CDS	300	thiD_1	2.7.1.49		Hydroxymethylpyrimidine/phosphomethylpyrimidine kinase
																	24.611	PKDPPOAA_00944	CDS	525	yuaF_1			putative membrane protein YuaF

## Sheet: Figure S1
	Figure S1 (A) Phenotypic resistance profile of E. hirae isolates (n=666), recovered from beef production system (n=632), natural water sources (n=28), and urban waste water (n= 6)																							Figure S1 (B) Phenotypic resistance profile of E. hirae isolates (n=652), recovered from beef production system (n=632), natural water sources (n=17), and urban waste water (n= 3)
